# Supplementary material for: Genetic variants associated with breast size also influence breast cancer risk
Source: BMC Med Genet. 2012 Jun 30;13:53. doi: 10.1186/1471-2350-13-53 (PMC3483246; doi:10.1186/1471-2350-13-53)
Supplement: Additional file 2 — All SNPs withp<10−4for breast size. Alleles are listed as major/minor. MAF is the frequency of the minor allele in Europeans, and rV22 and rV32 are the estimated imputation accuracies on the two genotyping platforms. [file 1471-2350-13-53-S2.xls]

## Sheet: tableS1.txt
SNP	chrom	pos	gene	allele	MAF	HWE	R2V2	R2V3	p	beta	se
rs7816345	8	36846109	MRPS7P1/KCNU1	C/T	0.194	0.075	0.999	1	1.64e-14	-0.151	0.02
rs10955009	8	36851901	MRPS7P1/KCNU1	C/A	0.192	0.08	0.989	0.98	1.82e-14	-0.152	0.02
rs10110651	8	36847115	MRPS7P1/KCNU1	T/C	0.194	0.084	0.999	1	1.89e-14	-0.15	0.02
rs28735403	8	36848038	MRPS7P1/KCNU1	T/C	0.194	0.084	0.999	1	1.89e-14	-0.15	0.02
chr8:36846435	8	36846435	MRPS7P1/KCNU1	A/G	0.194	0.084	0.999	1	1.9e-14	-0.15	0.02
rs16885613	8	36848357	MRPS7P1/KCNU1	T/C	0.194	0.084	0.999	1	1.9e-14	-0.15	0.02
rs4286946	8	36849946	MRPS7P1/KCNU1	C/G	0.194	0.089	0.995	0.998	2.12e-14	-0.15	0.02
rs10096213	8	36853213	MRPS7P1/KCNU1	C/T	0.194	0.093	0.96	0.966	2.73e-14	-0.152	0.02
rs10095380	8	36853217	MRPS7P1/KCNU1	G/C	0.194	0.098	0.96	0.964	2.74e-14	-0.152	0.02
rs10086016	8	36847709	MRPS7P1/KCNU1	T/C	0.192	0.073	0.971	1	3.83e-14	-0.149	0.02
rs10092900	8	36854711	MRPS7P1/KCNU1	T/G	0.188	0.127	0.942	0.946	6.95e-14	-0.153	0.02
rs10087804	8	36858140	MRPS7P1/KCNU1	C/G	0.19	0.181	0.909	0.902	1.75e-13	-0.153	0.021
rs13365225	8	36858483	MRPS7P1/KCNU1	A/G	0.188	0.164	0.924	0.915	1.88e-13	-0.153	0.021
rs12681990	8	36859186	MRPS7P1/KCNU1	T/C	0.182	0.217	0.887	0.887	4e-13	-0.154	0.021
rs56687477	8	36832310	MRPS7P1/KCNU1	G/A	0.176	0.033	0.96	0.991	8.76e-13	-0.148	0.021
rs4849887	2	121245122	LOC84931/GLI2	C/T	0.113	0.968	1	0.937	3.31e-11	0.166	0.025
rs4849885	2	121245080	LOC84931/GLI2	C/T	0.113	0.968	1	0.946	3.54e-11	0.165	0.025
rs4849886	2	121245096	LOC84931/GLI2	C/T	0.113	0.968	1	0.944	3.56e-11	0.165	0.025
rs10179592	2	121246568	LOC84931/GLI2	C/T	0.109	0.968	0.985	0.956	3.56e-11	0.167	0.025
rs10090367	8	36825080	MRPS7P1/KCNU1	A/G	0.165	0.014	0.959	0.999	3.74e-11	-0.139	0.021
rs11987974	8	36823817	MRPS7P1/KCNU1	C/T	0.165	0.015	0.959	0.999	3.75e-11	-0.139	0.021
rs11123556	2	121245996	LOC84931/GLI2	G/A	0.11	1	0.996	0.965	3.81e-11	0.166	0.025
rs10864991	2	121245735	LOC84931/GLI2	A/G	0.11	1	0.996	0.968	3.9e-11	0.165	0.025
rs12616822	2	121245540	LOC84931/GLI2	A/G	0.11	1	0.999	0.977	3.99e-11	0.165	0.025
rs16885583	8	36789733	MRPS7P1/KCNU1	C/T	0.164	0.012	0.967	0.982	4.15e-11	-0.14	0.021
rs4849883	2	121244905	LOC84931/GLI2	T/C	0.11	0.968	0.999	0.987	4.64e-11	0.164	0.025
rs9308782	2	121244809	LOC84931/GLI2	G/A	0.11	0.968	0.999	0.986	4.74e-11	0.164	0.025
rs61317487	8	36820557	MRPS7P1/KCNU1	A/C	0.165	0.013	0.964	0.998	4.81e-11	-0.139	0.021
rs4849884	2	121244947	LOC84931/GLI2	C/A	0.11	0.968	1	0.995	4.88e-11	0.163	0.025
rs12711948	2	121244321	LOC84931/GLI2	T/C	0.112	0.936	0.96	0.957	5e-11	0.165	0.025
rs9789411	2	121244509	LOC84931/GLI2	C/T	0.11	0.968	0.986	0.979	5.19e-11	0.164	0.025
rs16885577	8	36788479	MRPS7P1/KCNU1	A/G	0.166	0.011	0.983	0.996	5.24e-11	-0.138	0.021
chr8:36819382	8	36819382	MRPS7P1/KCNU1	A/G	0.165	0.011	0.965	0.997	5.32e-11	-0.138	0.021
rs16885538	8	36772568	MRPS7P1/KCNU1	G/A	0.165	0.008	0.966	0.972	5.46e-11	-0.14	0.021
rs9308781	2	121244492	LOC84931/GLI2	A/G	0.11	0.968	0.98	0.978	5.52e-11	0.164	0.025
chr8:36816692	8	36816692	MRPS7P1/KCNU1	A/C	0.165	0.011	0.966	0.997	5.55e-11	-0.138	0.021
rs12173570	6	151957714	C6orf97	C/T	0.101	0.823	0.98	0.985	5.58e-11	0.171	0.026
rs12711947	2	121244272	LOC84931/GLI2	C/T	0.11	0.968	0.977	0.973	5.67e-11	0.165	0.025
rs12711946	2	121244172	LOC84931/GLI2	A/G	0.11	0.968	0.976	0.972	5.73e-11	0.165	0.025
rs12680824	8	36803060	MRPS7P1/KCNU1	A/C	0.165	0.012	0.969	0.996	5.81e-11	-0.138	0.021
rs6985141	8	36803634	MRPS7P1/KCNU1	G/A	0.165	0.012	0.969	0.996	5.89e-11	-0.138	0.021
rs2275960	8	36790339	MRPS7P1/KCNU1	G/A	0.166	0.01	0.98	0.995	6.06e-11	-0.137	0.021
rs12711945	2	121244132	LOC84931/GLI2	A/G	0.11	0.936	0.976	0.966	6.21e-11	0.165	0.025
rs7571543	2	121243737	LOC84931/GLI2	A/G	0.109	0.968	0.956	0.946	6.27e-11	0.167	0.026
rs4848603	2	121243112	LOC84931/GLI2	T/C	0.111	0.967	0.915	0.929	6.37e-11	0.168	0.026
rs4848602	2	121243108	LOC84931/GLI2	T/C	0.111	0.935	0.92	0.934	6.58e-11	0.167	0.026
chr8:36770703	8	36770703	KCNU1	C/T	0.167	0.008	0.969	0.976	6.81e-11	-0.138	0.021
rs16885545	8	36776182	MRPS7P1/KCNU1	A/G	0.166	0.008	0.976	0.982	6.87e-11	-0.138	0.021
rs4848601	2	121243011	LOC84931/GLI2	C/G	0.111	1	0.919	0.931	6.91e-11	0.167	0.026
rs59908967	8	36773489	MRPS7P1/KCNU1	G/A	0.166	0.008	0.975	0.981	6.95e-11	-0.138	0.021
chr8:36770218	8	36770218	KCNU1	G/A	0.166	0.008	0.973	0.979	7.08e-11	-0.138	0.021
rs59595914	8	36769889	KCNU1	T/C	0.166	0.008	0.973	0.979	7.1e-11	-0.138	0.021
rs4848600	2	121242996	LOC84931/GLI2	T/C	0.111	1	0.916	0.931	7.12e-11	0.167	0.026
chr8:36771779	8	36771779	KCNU1	G/C	0.166	0.008	0.974	0.98	7.2e-11	-0.138	0.021
rs11994612	8	36778319	MRPS7P1/KCNU1	G/A	0.162	0.011	0.952	0.96	7.29e-11	-0.14	0.022
rs10101721	8	36797280	MRPS7P1/KCNU1	T/C	0.161	0.013	0.941	0.968	7.33e-11	-0.141	0.022
rs4849882	2	121243713	LOC84931/GLI2	A/C	0.11	1	0.936	0.952	8.45e-11	0.165	0.025
rs9397436	6	151952002	C6orf97	A/G	0.073	0.591	0.952	0.999	8.51e-11	0.197	0.03
rs7598664	2	121243526	LOC84931/GLI2	T/C	0.11	0.968	0.935	0.951	8.62e-11	0.165	0.025
rs4849881	2	121243478	LOC84931/GLI2	A/C	0.11	1	0.935	0.95	8.66e-11	0.165	0.025
rs56825414	8	36758946	KCNU1	C/T	0.166	0.007	0.967	0.972	8.95e-11	-0.137	0.021
rs12466825	2	121240628	LOC84931/GLI2	G/A	0.112	0.967	0.878	0.9	9.65e-11	0.168	0.026
rs28670015	8	36776109	MRPS7P1/KCNU1	C/G	0.165	0.011	0.971	0.978	9.86e-11	-0.137	0.021
rs7575205	2	121242087	LOC84931/GLI2	C/T	0.109	0.708	0.923	0.925	1.28e-10	0.166	0.026
rs1534100	2	121241907	LOC84931/GLI2	G/A	0.107	0.367	0.908	0.911	1.51e-10	0.169	0.026
rs11123555	2	121245603	LOC84931/GLI2	C/T	0.107	0.934	0.984	0.961	1.54e-10	0.163	0.026
rs12711944	2	121240837	LOC84931/GLI2	T/C	0.109	0.704	0.902	0.921	1.69e-10	0.166	0.026
rs4849880	2	121241176	LOC84931/GLI2	C/T	0.111	0.736	0.88	0.9	1.85e-10	0.166	0.026
rs9397437	6	151952332	C6orf97	G/A	0.075	0.442	0.984	0.995	1.91e-10	0.192	0.03
rs7575067	2	121241958	LOC84931/GLI2	C/T	0.108	0.449	0.916	0.919	2.08e-10	0.166	0.026
rs60954078	6	151955914	C6orf97	A/G	0.078	0.775	0.985	0.993	2.54e-10	0.186	0.029
rs9383937	6	151957119	C6orf97	T/C	0.081	0.775	0.947	0.96	2.66e-10	0.187	0.03
rs58343273	6	151953180	C6orf97	A/G	0.078	0.69	0.984	0.995	3.36e-10	0.185	0.029
rs12173562	6	151957570	C6orf97	C/T	0.069	0.005	0.906	0.867	3.48e-10	0.208	0.033
rs9383590	6	151953765	C6orf97	T/C	0.075	0.597	0.955	0.954	3.69e-10	0.192	0.031
rs17625845	2	121089731	LOC84931/GLI2	T/C	0.205	0.065	0.719	0.988	4.7e-10	0.125	0.02
rs9397068	6	151953859	C6orf97	G/A	0.075	0.564	0.951	0.95	4.78e-10	0.191	0.031
rs17081533	6	151958815	C6orf97	T/C	0.084	0.546	0.851	0.873	5e-10	0.188	0.03
rs6912323	6	151958612	C6orf97	G/T	0.074	0.522	0.938	0.919	5.98e-10	0.195	0.031
chr6:151969198	6	151969198	C6orf97	C/T	0.078	0.378	0.952	0.959	6.26e-10	0.185	0.03
rs9371545	6	151969740	C6orf97	G/A	0.08	0.442	0.942	0.946	9.3e-10	0.183	0.03
rs9397435	6	151951220	C6orf97	A/G	0.08	0.348	0.928	0.935	1.14e-09	0.183	0.03
chr6:151947757	6	151947757	C6orf97	C/T	0.084	0.832	0.99	0.998	1.18e-09	0.172	0.028
rs12665607	6	151946629	C6orf97	T/A	0.084	0.791	0.993	0.997	1.34e-09	0.172	0.028
rs6917575	6	151947539	C6orf97	C/T	0.388	0.553	0.995	0.996	1.41e-09	-0.096	0.016
rs7774781	6	151950723	C6orf97	C/T	0.397	0.452	0.995	0.998	1.73e-09	-0.095	0.016
rs9383936	6	151944614	C6orf97	G/A	0.084	0.79	0.998	1	2.17e-09	0.169	0.028
rs6901351	6	151947736	C6orf97	A/G	0.391	0.564	0.987	0.988	2.35e-09	-0.094	0.016
rs16885417	8	36658914	KCNU1	C/T	0.185	0.012	0.887	0.884	2.82e-09	-0.126	0.021
rs11775036	8	36663518	KCNU1	C/T	0.187	0.009	0.89	0.884	2.89e-09	-0.125	0.021
rs7089814	10	64187564	ALDH7A1P4/ADO	T/C	0.375	0.973	0.935	0.98	3.3e-09	0.096	0.016
rs4848599	2	121239360	LOC84931/GLI2	C/T	0.111	0.895	0.846	0.868	4.48e-09	0.156	0.027
rs4849879	2	121239256	LOC84931/GLI2	G/C	0.111	0.895	0.846	0.867	4.65e-09	0.156	0.027
rs16885494	8	36697279	KCNU1	G/T	0.183	0.01	0.999	0.999	4.94e-09	-0.117	0.02
rs2393877	10	64171921	ALDH7A1P4/ADO	G/A	0.366	0.986	0.958	0.965	5.61e-09	0.095	0.016
rs10761630	10	64171187	ALDH7A1P4	G/T	0.38	0.959	0.977	0.985	6.47e-09	0.093	0.016
rs3999112	10	64184645	ALDH7A1P4/ADO	T/C	0.387	1	0.979	0.996	6.55e-09	0.093	0.016
rs7904219	10	64185283	ALDH7A1P4/ADO	T/C	0.386	1	0.973	0.996	6.57e-09	0.093	0.016
rs3999111	10	64184523	ALDH7A1P4/ADO	A/C	0.387	1	0.98	0.996	6.66e-09	0.093	0.016
rs62168265	2	121017460	LOC84931/GLI2	G/A	0.419	0.006	0.727	0.798	7.06e-09	-0.102	0.018
rs10995151	10	64175438	ALDH7A1P4/ADO	A/G	0.358	0.931	0.994	0.998	7.46e-09	0.093	0.016
rs6542582	2	121017512	LOC84931/GLI2	C/T	0.322	0.504	0.846	0.891	8.74e-09	-0.101	0.018
rs6557161	6	151950235	C6orf97	A/G	0.342	0.958	0.997	1	9.23e-09	0.093	0.016
rs3758490	10	64159333	ZNF365/ALDH7A1P4	T/G	0.394	0.947	0.999	0.999	9.79e-09	0.091	0.016
rs6900157	6	151954127	C6orf97	T/C	0.342	0.958	1	1	9.81e-09	0.093	0.016
rs2138559	10	64188532	ALDH7A1P4/ADO	T/C	0.373	0.905	0.934	0.975	1.01e-08	0.093	0.016
rs12371778	12	28156081	PTHLH/LOC100129646	C/G	0.091	0.722	0.851	0.867	1.03e-08	-0.162	0.028
rs3734805	6	151939350	C6orf97	A/C	0.083	0.789	0.998	1	1.05e-08	0.163	0.028
rs9383935	6	151939848	C6orf97	C/T	0.083	0.789	0.995	1	1.08e-08	0.163	0.028
rs4849857	2	121069922	LOC84931/GLI2	T/C	0.268	0.248	0.999	1	1.08e-08	-0.099	0.017
rs7587975	2	121022740	LOC84931/GLI2	T/G	0.293	0.23	0.981	0.983	1.09e-08	-0.097	0.017
rs11684491	2	121070582	LOC84931/GLI2	A/G	0.366	0.056	0.899	0.893	1.16e-08	-0.096	0.017
rs10822003	10	64183647	ALDH7A1P4/ADO	T/A	0.35	0.82	0.973	0.99	1.17e-08	0.093	0.016
rs10761629	10	64167698	ZNF365/ALDH7A1P4	C/T	0.39	0.933	0.992	0.994	1.21e-08	0.091	0.016
rs12779590	10	64169918	ZNF365/ALDH7A1P4	T/C	0.389	0.92	0.99	0.999	1.22e-08	0.091	0.016
rs17050090	2	121054868	LOC84931/GLI2	C/G	0.288	0.29	0.956	0.983	1.33e-08	-0.098	0.017
rs2046210	6	151948366	C6orf97	G/A	0.355	0.89	0.971	1	1.33e-08	0.092	0.016
rs10995147	10	64165285	ZNF365/ALDH7A1P4	G/A	0.363	0.836	0.995	0.994	1.34e-08	0.092	0.016
rs4100690	2	121027361	LOC84931/GLI2	G/T	0.292	0.245	0.983	0.981	1.37e-08	-0.097	0.017
rs4549095	2	121016474	LOC84931/GLI2	G/A	0.32	0.595	0.859	0.901	1.37e-08	-0.099	0.017
rs10843054	12	28160066	PTHLH/LOC100129646	T/G	0.103	0.795	0.924	0.961	1.38e-08	-0.145	0.026
rs11596086	10	64163201	ZNF365/ALDH7A1P4	G/A	0.365	0.797	1	0.999	1.39e-08	0.091	0.016
rs10821993	10	64163659	ZNF365/ALDH7A1P4	G/A	0.365	0.797	1	0.999	1.39e-08	0.091	0.016
rs62168280	2	121036385	LOC84931/GLI2	G/T	0.296	0.269	0.953	0.978	1.52e-08	-0.097	0.017
rs10821991	10	64162956	ZNF365/ALDH7A1P4	G/A	0.367	0.797	0.99	0.989	1.53e-08	0.091	0.016
rs4746698	10	64164023	ZNF365/ALDH7A1P4	A/G	0.393	0.973	0.997	0.996	1.58e-08	0.09	0.016
rs4241156	2	121031695	LOC84931/GLI2	A/G	0.289	0.295	0.994	0.995	1.59e-08	-0.096	0.017
rs788457	12	28170089	PTHLH/LOC100129646	A/G	0.107	0.564	0.952	0.97	1.6e-08	-0.142	0.025
rs6542583	2	121017582	LOC84931/GLI2	C/T	0.293	0.224	0.972	0.983	1.62e-08	-0.096	0.017
rs10196019	2	121021568	LOC84931/GLI2	G/A	0.291	0.254	0.985	0.989	1.7e-08	-0.096	0.017
rs7919709	10	64176848	ALDH7A1P4/ADO	G/A	0.344	0.805	1	1	1.7e-08	0.092	0.016
rs7923233	10	64177142	ALDH7A1P4/ADO	T/C	0.344	0.805	1	1	1.71e-08	0.092	0.016
rs9397442	6	151986003	C6orf97/ESR1	C/T	0.119	0.352	0.965	0.998	1.72e-08	0.137	0.024
rs4131016	10	64183329	ALDH7A1P4/ADO	G/C	0.379	0.708	0.975	0.982	1.77e-08	0.091	0.016
rs7923561	10	64177188	ALDH7A1P4/ADO	A/G	0.344	0.819	1	1	1.78e-08	0.092	0.016
rs4848582	2	121018747	LOC84931/GLI2	G/A	0.292	0.247	0.982	0.987	1.81e-08	-0.096	0.017
rs7912735	10	64177859	ALDH7A1P4/ADO	C/T	0.344	0.819	1	1	1.82e-08	0.092	0.016
rs6746250	2	121058254	LOC84931/GLI2	G/A	0.287	0.321	0.943	0.977	1.83e-08	-0.097	0.017
rs6542579	2	121014370	LOC84931/GLI2	T/C	0.29	0.239	0.996	0.998	1.84e-08	-0.095	0.017
rs1370380	2	121014895	LOC84931/GLI2	A/G	0.288	0.401	0.993	0.993	1.86e-08	-0.096	0.017
rs10198758	2	121021781	LOC84931/GLI2	C/T	0.29	0.246	0.992	0.998	1.87e-08	-0.096	0.017
rs4848583	2	121018760	LOC84931/GLI2	C/T	0.29	0.239	0.993	0.999	1.88e-08	-0.095	0.017
rs10995148	10	64168655	ZNF365/ALDH7A1P4	T/C	0.394	0.933	0.98	0.983	1.88e-08	0.09	0.016
rs12528841	6	151947631	C6orf97	C/T	0.368	0.49	0.971	0.975	1.88e-08	-0.091	0.016
rs11898472	2	121019244	LOC84931/GLI2	T/G	0.29	0.239	0.993	0.999	1.88e-08	-0.095	0.017
rs12711940	2	121036386	LOC84931/GLI2	A/T	0.294	0.262	0.965	0.982	1.9e-08	-0.096	0.017
rs7588151	2	121020641	LOC84931/GLI2	C/A	0.29	0.246	0.992	0.999	1.91e-08	-0.095	0.017
rs3889224	2	121024419	LOC84931/GLI2	G/A	0.29	0.254	0.991	0.997	1.93e-08	-0.096	0.017
rs7574745	2	121020802	LOC84931/GLI2	T/C	0.291	0.246	0.978	0.997	1.96e-08	-0.096	0.017
rs3999113	10	64184933	ALDH7A1P4/ADO	A/T	0.372	0.879	0.981	1	1.97e-08	0.09	0.016
rs4849847	2	121034530	LOC84931/GLI2	G/A	0.29	0.287	0.985	0.994	1.97e-08	-0.096	0.017
rs4745979	10	64179687	ALDH7A1P4/ADO	C/T	0.344	0.792	0.995	0.998	1.99e-08	0.092	0.016
rs11155804	6	151946152	C6orf97	T/A	0.347	0.89	0.991	0.99	2e-08	0.091	0.016
rs4590747	10	64180234	ALDH7A1P4/ADO	A/G	0.348	0.778	0.978	0.981	2.01e-08	0.092	0.016
rs4578271	10	64180133	ALDH7A1P4/ADO	T/A	0.348	0.778	0.978	0.981	2.01e-08	0.092	0.016
rs11689112	2	121049166	LOC84931/GLI2	T/G	0.289	0.294	0.974	0.992	2.02e-08	-0.096	0.017
rs4746880	10	64183403	ALDH7A1P4/ADO	C/T	0.372	0.865	0.991	1	2.03e-08	0.09	0.016
rs11893180	2	121018469	LOC84931/GLI2	G/A	0.29	0.239	0.993	1	2.04e-08	-0.095	0.017
rs4578272	10	64182596	ALDH7A1P4/ADO	C/G	0.374	0.865	0.992	0.991	2.05e-08	0.09	0.016
rs3898379	10	64183243	ALDH7A1P4/ADO	G/A	0.372	0.865	0.999	1	2.05e-08	0.09	0.016
rs7593660	2	121026652	LOC84931/GLI2	A/T	0.289	0.246	0.992	0.996	2.05e-08	-0.095	0.017
rs10733776	10	64181553	ALDH7A1P4/ADO	C/T	0.352	0.503	0.959	0.959	2.05e-08	0.093	0.017
rs4636539	10	64182727	ALDH7A1P4/ADO	A/G	0.372	0.865	1	1	2.05e-08	0.09	0.016
rs6725669	2	121052839	LOC84931/GLI2	G/A	0.289	0.273	0.963	0.99	2.06e-08	-0.096	0.017
rs10761634	10	64182064	ALDH7A1P4/ADO	T/C	0.372	0.865	1	1	2.06e-08	0.09	0.016
chr8:36801991	8	36801991	MRPS7P1/KCNU1	G/A	0.055	0.053	0.438	0.499	2.06e-08	-0.279	0.05
rs10995154	10	64185908	ALDH7A1P4/ADO	C/T	0.373	0.879	0.973	0.999	2.06e-08	0.09	0.016
rs4745989	10	64181147	ALDH7A1P4/ADO	G/A	0.344	0.724	0.993	0.995	2.07e-08	0.092	0.016
rs6739106	2	121053244	LOC84931/GLI2	C/G	0.291	0.327	0.953	0.985	2.07e-08	-0.096	0.017
rs10733775	10	64181544	ALDH7A1P4/ADO	A/G	0.353	0.514	0.959	0.958	2.08e-08	0.093	0.017
rs10761633	10	64181223	ALDH7A1P4/ADO	G/T	0.344	0.751	0.995	0.998	2.09e-08	0.091	0.016
rs1065518	2	121050989	LOC84931/GLI2	A/T	0.289	0.359	0.972	0.991	2.1e-08	-0.096	0.017
rs2278505	2	121050560	LOC84931/GLI2	G/A	0.289	0.293	0.972	0.991	2.11e-08	-0.096	0.017
rs1267206	12	28143712	PTHLH/LOC100129646	C/A	0.119	0.581	0.9	0.924	2.12e-08	-0.137	0.025
rs4746879	10	64183396	ALDH7A1P4/ADO	C/T	0.372	0.879	0.989	0.999	2.12e-08	0.09	0.016
rs17050072	2	121048712	LOC84931/GLI2	C/T	0.289	0.278	0.978	0.992	2.13e-08	-0.096	0.017
rs7578369	2	121052451	LOC84931/GLI2	C/T	0.289	0.291	0.964	0.99	2.14e-08	-0.096	0.017
rs852003	6	151962202	C6orf97	T/C	0.411	0.251	1	1	2.15e-08	-0.087	0.016
rs10740078	10	64181381	ALDH7A1P4/ADO	A/G	0.344	0.725	0.995	0.998	2.17e-08	0.091	0.016
rs4146642	10	64181304	ALDH7A1P4/ADO	C/G	0.344	0.738	0.995	0.998	2.17e-08	0.091	0.016
rs4146643	10	64181270	ALDH7A1P4/ADO	C/T	0.344	0.738	0.995	0.998	2.17e-08	0.091	0.016
rs4146644	10	64181262	ALDH7A1P4/ADO	T/C	0.344	0.738	0.995	0.998	2.17e-08	0.091	0.016
rs9383589	6	151940260	C6orf97	A/G	0.079	0.911	0.901	0.999	2.22e-08	0.164	0.029
rs1370379	2	121014589	LOC84931/GLI2	T/C	0.29	0.239	0.999	0.999	2.24e-08	-0.095	0.017
rs7557096	2	121032043	LOC84931/GLI2	T/A	0.289	0.278	0.995	0.997	2.24e-08	-0.095	0.017
rs7605557	2	121032732	LOC84931/GLI2	A/G	0.289	0.278	0.995	0.997	2.25e-08	-0.095	0.017
rs10188430	2	121033418	LOC84931/GLI2	T/C	0.289	0.287	0.996	0.997	2.26e-08	-0.095	0.017
rs4849849	2	121046573	LOC84931/GLI2	C/T	0.289	0.278	0.98	0.993	2.26e-08	-0.095	0.017
rs10203096	2	121033490	LOC84931/GLI2	A/T	0.289	0.295	0.996	0.997	2.26e-08	-0.095	0.017
rs12571570	10	64174544	ALDH7A1P4/ADO	A/C	0.344	0.449	0.995	0.999	2.27e-08	0.091	0.016
rs4564775	2	121044454	LOC84931/GLI2	C/T	0.289	0.296	0.986	0.996	2.27e-08	-0.095	0.017
rs2289172	2	121046116	LOC84931/GLI2	G/C	0.289	0.287	0.981	0.994	2.27e-08	-0.095	0.017
rs4849848	2	121043190	LOC84931/GLI2	T/A	0.29	0.279	0.986	0.994	2.31e-08	-0.095	0.017
rs4849846	2	121026891	LOC84931/GLI2	C/T	0.289	0.246	0.994	0.996	2.32e-08	-0.095	0.017
rs3860373	2	121037233	LOC84931/GLI2	C/A	0.29	0.287	0.99	0.994	2.32e-08	-0.095	0.017
rs11903787	2	121088182	LOC84931/GLI2	G/A	0.261	0.286	0.78	0.877	2.35e-08	0.107	0.019
rs13386533	2	121029586	LOC84931/GLI2	A/G	0.289	0.261	0.994	0.996	2.35e-08	-0.095	0.017
rs2289174	2	121045884	LOC84931/GLI2	A/G	0.289	0.296	0.977	0.994	2.36e-08	-0.095	0.017
rs1137385	2	121052268	LOC84931/GLI2	T/A	0.294	0.388	0.947	0.972	2.36e-08	-0.096	0.017
chr6:151985574	6	151985574	C6orf97/ESR1	T/C	0.087	0.45	0.961	0.988	2.36e-08	0.156	0.028
rs3931844	2	121039263	LOC84931/GLI2	A/G	0.289	0.287	0.998	0.999	2.39e-08	-0.095	0.017
rs3931843	2	121039308	LOC84931/GLI2	G/T	0.289	0.287	0.998	0.999	2.39e-08	-0.095	0.017
rs4091515	2	121043403	LOC84931/GLI2	A/G	0.289	0.287	0.99	0.997	2.42e-08	-0.095	0.017
rs10821998	10	64178689	ALDH7A1P4/ADO	A/C	0.352	0.833	0.961	0.979	2.47e-08	0.092	0.016
rs4364947	10	64178686	ALDH7A1P4/ADO	C/T	0.352	0.833	0.961	0.979	2.48e-08	0.092	0.016
rs4746942	10	64186900	ALDH7A1P4/ADO	G/A	0.344	0.725	0.952	0.999	2.48e-08	0.092	0.016
rs13412677	2	121029517	LOC84931/GLI2	G/C	0.289	0.262	0.994	0.996	2.56e-08	-0.095	0.017
rs1293964	6	151967175	C6orf97	T/C	0.41	0.264	0.981	0.989	2.57e-08	-0.087	0.016
rs6542578	2	121014144	LOC84931/GLI2	G/A	0.291	0.196	0.982	0.988	2.58e-08	-0.095	0.017
rs7073661	10	64180341	ALDH7A1P4/ADO	A/T	0.35	0.751	0.967	0.981	2.63e-08	0.091	0.016
rs10733778	10	64181650	ALDH7A1P4/ADO	A/T	0.354	0.82	0.987	0.987	2.64e-08	0.091	0.016
rs3931840	2	121041347	LOC84931/GLI2	C/A	0.289	0.287	1	1	2.65e-08	-0.094	0.017
rs865898	6	151963697	C6orf97	T/C	0.409	0.293	0.977	1	2.66e-08	-0.087	0.016
rs4849854	2	121064915	LOC84931/GLI2	T/C	0.403	0.002	0.948	0.958	2.68e-08	-0.089	0.016
rs6542581	2	121017318	LOC84931/GLI2	G/A	0.308	0.279	0.898	0.939	2.69e-08	-0.096	0.017
rs4745969	10	64176173	ALDH7A1P4/ADO	A/G	0.349	0.847	0.964	1	2.78e-08	0.091	0.016
rs1293961	6	151969912	C6orf97	C/G	0.411	0.32	0.967	0.968	2.79e-08	-0.088	0.016
rs6542576	2	121013781	LOC84931/GLI2	A/G	0.29	0.17	0.984	0.992	2.82e-08	-0.094	0.017
rs11673874	2	121070811	LOC84931/GLI2	T/C	0.279	0.083	1	0.999	2.84e-08	-0.095	0.017
rs6542577	2	121013832	LOC84931/GLI2	C/G	0.291	0.182	0.979	0.986	2.85e-08	-0.095	0.017
rs4849844	2	121013056	LOC84931/GLI2	C/T	0.29	0.158	0.984	0.991	2.9e-08	-0.094	0.017
rs1955333	10	64189511	ALDH7A1P4/ADO	G/T	0.344	0.725	0.937	0.999	2.9e-08	0.091	0.016
rs4848581	2	121018687	LOC84931/GLI2	T/C	0.289	0.215	0.978	0.98	2.92e-08	-0.095	0.017
rs4745970	10	64176189	ALDH7A1P4/ADO	C/T	0.35	0.846	0.959	0.994	2.99e-08	0.091	0.016
rs4594445	2	121016751	LOC84931/GLI2	C/T	0.286	0.303	0.981	0.985	3.1e-08	-0.095	0.017
rs4849845	2	121013169	LOC84931/GLI2	A/G	0.29	0.164	0.983	0.991	3.16e-08	-0.094	0.017
rs2393879	10	64171996	ALDH7A1P4/ADO	C/T	0.359	0.752	0.955	0.959	3.18e-08	0.091	0.016
rs7297051	12	28174817	PTHLH/LOC100129646	C/T	0.243	0.603	0.946	0.957	3.2e-08	-0.102	0.018
rs934724	2	121012869	LOC84931/GLI2	C/T	0.292	0.17	0.976	0.977	3.29e-08	-0.094	0.017
rs3931841	2	121041314	LOC84931/GLI2	G/A	0.305	0.37	0.94	0.933	3.37e-08	-0.095	0.017
rs934725	2	121012902	LOC84931/GLI2	T/C	0.29	0.164	0.981	0.99	3.42e-08	-0.094	0.017
rs934726	2	121012911	LOC84931/GLI2	G/A	0.29	0.164	0.982	0.99	3.43e-08	-0.094	0.017
rs60705924	6	151955985	C6orf97	A/G	0.328	0.748	0.995	0.996	3.56e-08	0.091	0.016
rs10761635	10	64192038	ALDH7A1P4/ADO	A/G	0.343	0.972	0.896	0.993	3.65e-08	0.091	0.017
rs10821992	10	64163029	ZNF365/ALDH7A1P4	T/A	0.35	0.355	0.996	0.996	3.71e-08	0.089	0.016
rs4849851	2	121055910	LOC84931/GLI2	C/A	0.422	0.042	0.924	0.99	3.8e-08	-0.087	0.016
rs4849841	2	121012359	LOC84931/GLI2	T/G	0.29	0.164	0.979	0.989	4.06e-08	-0.093	0.017
rs3931842	2	121039392	LOC84931/GLI2	C/G	0.292	0.287	0.976	0.989	4.09e-08	-0.094	0.017
rs10180682	2	121012033	LOC84931/GLI2	G/A	0.29	0.17	0.979	0.989	4.12e-08	-0.093	0.017
rs2028147	2	121058412	LOC84931/GLI2	G/A	0.42	0.028	0.936	0.998	4.16e-08	-0.086	0.016
rs3925970	2	121018153	LOC84931/GLI2	A/C	0.408	0.007	0.963	0.996	4.24e-08	-0.086	0.016
rs11690576	2	121019800	LOC84931/GLI2	A/G	0.407	0.007	0.968	1	4.27e-08	-0.086	0.016
rs10180681	2	121012029	LOC84931/GLI2	G/A	0.29	0.176	0.979	0.989	4.28e-08	-0.093	0.017
rs11049273	12	28160978	PTHLH/LOC100129646	G/A	0.112	0.453	0.967	0.975	4.45e-08	-0.134	0.024
rs3896632	2	121023496	LOC84931/GLI2	T/C	0.419	0.014	0.941	0.979	4.46e-08	-0.087	0.016
rs2619415	12	28153747	PTHLH/LOC100129646	G/T	0.112	0.474	0.938	0.988	4.51e-08	-0.134	0.024
rs11682232	2	121047675	LOC84931/GLI2	G/A	0.415	0.016	0.947	0.99	4.52e-08	-0.086	0.016
rs10733777	10	64181572	ALDH7A1P4/ADO	A/G	0.356	0.575	0.967	0.968	4.58e-08	0.09	0.016
rs10180465	2	121011770	LOC84931/GLI2	G/A	0.29	0.188	0.978	0.989	4.71e-08	-0.093	0.017
rs62314947	4	75502487	EREG/AREG	C/T	0.281	0.306	0.728	0.905	4.79e-08	-0.101	0.019
rs11049260	12	28145898	PTHLH/LOC100129646	A/T	0.09	0.653	0.873	0.918	4.79e-08	-0.151	0.028
rs62168279	2	121026771	LOC84931/GLI2	C/T	0.415	0.014	0.948	0.99	4.82e-08	-0.086	0.016
rs2619433	12	28166057	PTHLH/LOC100129646	A/G	0.11	0.843	0.917	0.991	4.82e-08	-0.135	0.025
rs2737448	12	28153260	PTHLH/LOC100129646	T/C	0.107	0.561	0.904	0.957	4.89e-08	-0.138	0.025
rs934722	2	121010443	LOC84931/GLI2	T/A	0.29	0.169	0.977	0.988	4.9e-08	-0.093	0.017
rs9397441	6	151982315	C6orf97	A/C	0.091	0.301	0.999	0.999	4.93e-08	0.149	0.027
rs4848586	2	121061291	LOC84931/GLI2	T/C	0.408	0.005	0.953	0.979	5.03e-08	-0.086	0.016
rs3889223	2	121024432	LOC84931/GLI2	G/A	0.407	0.007	0.967	0.996	5.12e-08	-0.086	0.016
rs11688038	2	121026582	LOC84931/GLI2	G/A	0.407	0.006	0.967	0.996	5.18e-08	-0.086	0.016
rs788462	12	28151018	PTHLH/LOC100129646	T/A	0.112	0.362	0.923	0.992	5.33e-08	-0.133	0.024
chr6:151922622	6	151922622	C6orf97	C/T	0.092	0.651	0.955	0.96	5.33e-08	0.15	0.028
rs11673819	2	121070729	LOC84931/GLI2	T/C	0.287	0.07	0.974	0.965	5.43e-08	-0.094	0.017
rs11673820	2	121070741	LOC84931/GLI2	T/C	0.287	0.07	0.974	0.965	5.47e-08	-0.094	0.017
rs10128153	10	64193905	ALDH7A1P4/ADO	T/G	0.368	0.849	0.821	0.983	5.48e-08	0.09	0.017
rs13019313	2	121073863	LOC84931/GLI2	A/G	0.39	0.03	0.886	0.847	5.52e-08	-0.092	0.017
rs788463	12	28152648	PTHLH/LOC100129646	A/T	0.112	0.407	0.933	0.991	5.54e-08	-0.132	0.024
rs13022486	2	121038611	LOC84931/GLI2	T/C	0.414	0.014	0.946	0.992	5.69e-08	-0.086	0.016
chr6:151935539	6	151935539	C6orf97	G/C	0.352	0.73	0.988	0.987	5.71e-08	0.088	0.016
rs11049279	12	28163763	PTHLH/LOC100129646	G/C	0.11	0.58	0.944	0.989	5.72e-08	-0.134	0.025
rs10771399	12	28155080	PTHLH/LOC100129646	A/G	0.111	0.496	0.944	0.986	5.87e-08	-0.133	0.024
rs9371547	6	151982089	C6orf97	C/T	0.091	0.278	0.998	0.998	5.88e-08	0.149	0.027
rs7907542	10	64191520	ALDH7A1P4/ADO	G/A	0.343	0.972	0.892	1	5.89e-08	0.09	0.017
rs6722943	2	121025601	LOC84931/GLI2	T/C	0.315	0.479	0.927	0.931	6.04e-08	-0.093	0.017
rs2619411	12	28161156	PTHLH/LOC100129646	G/A	0.11	0.477	0.991	0.993	6.05e-08	-0.132	0.024
rs2393878	10	64171944	ALDH7A1P4/ADO	C/A	0.366	0.605	0.972	0.98	6.23e-08	0.088	0.016
rs12241782	10	64175259	ALDH7A1P4/ADO	G/A	0.331	0.409	0.999	1	6.25e-08	0.089	0.016
rs12256528	10	64175114	ALDH7A1P4/ADO	A/G	0.331	0.399	0.999	1	6.3e-08	0.089	0.016
rs10761632	10	64174963	ALDH7A1P4/ADO	G/C	0.331	0.409	0.999	1	6.32e-08	0.089	0.016
rs4309048	10	64174332	ALDH7A1P4/ADO	C/T	0.331	0.389	1	1	6.38e-08	0.089	0.016
rs805513	12	28148641	PTHLH/LOC100129646	G/A	0.113	0.385	0.929	0.98	6.39e-08	-0.132	0.024
rs805515	12	28147081	PTHLH/LOC100129646	C/T	0.112	0.382	0.925	0.976	6.41e-08	-0.133	0.025
rs11049280	12	28163977	PTHLH/LOC100129646	C/T	0.111	0.502	0.975	0.983	6.67e-08	-0.132	0.024
rs3980213	2	121004979	LOC84931/GLI2	G/A	0.29	0.163	0.977	0.988	6.69e-08	-0.092	0.017
rs10995150	10	64174550	ALDH7A1P4/ADO	C/T	0.331	0.399	0.999	1	6.76e-08	0.089	0.016
rs12571567	10	64174449	ALDH7A1P4/ADO	T/C	0.331	0.399	0.999	1	6.82e-08	0.089	0.016
rs788464	12	28153018	PTHLH/LOC100129646	A/G	0.113	0.34	0.904	0.968	6.84e-08	-0.133	0.025
rs11049282	12	28164521	PTHLH/LOC100129646	G/T	0.112	0.528	0.981	0.989	6.95e-08	-0.131	0.024
rs10822004	10	64192652	ALDH7A1P4/ADO	C/G	0.37	0.835	0.815	0.975	6.97e-08	0.09	0.017
rs4333904	10	64174113	ALDH7A1P4/ADO	C/T	0.331	0.399	1	1	6.99e-08	0.089	0.016
rs251952	12	28145950	PTHLH/LOC100129646	T/C	0.113	0.357	0.931	0.974	7.02e-08	-0.132	0.025
rs6930633	6	151958091	C6orf97	A/G	0.327	0.617	0.99	0.991	7.02e-08	0.089	0.017
rs10821995	10	64173907	ALDH7A1P4/ADO	C/T	0.331	0.399	0.999	1	7.04e-08	0.088	0.016
rs251950	12	28146490	PTHLH/LOC100129646	A/T	0.113	0.426	0.931	0.975	7.04e-08	-0.132	0.025
rs4745963	10	64172996	ALDH7A1P4/ADO	G/T	0.342	0.476	0.982	0.981	7.17e-08	0.089	0.016
rs1878257	10	64193289	ALDH7A1P4/ADO	A/T	0.366	0.931	0.83	0.989	7.18e-08	0.089	0.017
rs56003999	12	28161748	PTHLH/LOC100129646	T/C	0.11	0.477	0.996	0.996	7.18e-08	-0.131	0.024
rs4746778	10	64173290	ALDH7A1P4/ADO	A/T	0.331	0.399	0.997	1	7.27e-08	0.088	0.016
rs1267213	12	28140675	PTHLH/LOC100129646	A/G	0.115	0.34	0.918	0.954	7.49e-08	-0.132	0.025
rs1270113	12	28145421	PTHLH/LOC100129646	C/T	0.113	0.336	0.926	0.969	7.57e-08	-0.132	0.025
rs6811071	4	75524757	EREG/AREG	T/G	0.206	0.391	0.887	0.99	7.62e-08	-0.104	0.019
rs10821996	10	64174856	ALDH7A1P4/ADO	G/A	0.332	0.42	0.99	1	7.64e-08	0.088	0.016
rs7659874	4	75547013	AREG/AREGB	A/G	0.209	0.689	0.998	0.999	7.94e-08	-0.102	0.019
rs788459	12	28149659	PTHLH/LOC100129646	T/C	0.109	0.681	0.914	0.966	8.12e-08	-0.134	0.025
chr4:75532775	4	75532775	AREG	A/G	0.206	0.459	0.952	0.995	8.16e-08	-0.103	0.019
rs11049283	12	28164633	PTHLH/LOC100129646	A/C	0.109	0.636	0.947	0.972	8.33e-08	-0.133	0.025
rs809816	12	28170174	PTHLH/LOC100129646	T/C	0.113	0.667	0.973	0.989	8.47e-08	-0.13	0.024
rs7439927	4	75534565	AREG	T/C	0.205	0.473	0.96	0.995	8.48e-08	-0.103	0.019
rs6723584	2	121011162	LOC84931/GLI2	C/T	0.295	0.194	0.959	0.97	8.67e-08	-0.092	0.017
rs11049285	12	28171528	PTHLH/LOC100129646	T/A	0.11	0.744	0.964	0.963	8.67e-08	-0.133	0.025
rs9397069	6	151980707	C6orf97	T/C	0.091	0.322	0.997	0.997	8.69e-08	0.147	0.027
chr4:75496000	4	75496000	EREG/AREG	G/A	0.204	0	0.662	0.839	8.86e-08	-0.115	0.021
rs11049286	12	28171747	PTHLH/LOC100129646	G/C	0.113	0.611	0.972	0.989	9.14e-08	-0.13	0.024
rs1267210	12	28140918	PTHLH/LOC100129646	C/T	0.112	0.301	0.947	0.966	9.17e-08	-0.131	0.025
rs9371226	6	151986594	C6orf97/ESR1	G/T	0.092	0.254	0.973	0.982	9.24e-08	0.147	0.028
rs6735554	2	121016507	LOC84931/GLI2	A/G	0.418	0.121	0.926	0.956	9.24e-08	-0.086	0.016
rs1267205	12	28143787	PTHLH/LOC100129646	C/T	0.112	0.425	0.945	0.965	9.3e-08	-0.131	0.025
rs10843058	12	28172545	PTHLH/LOC100129646	G/A	0.113	0.611	0.971	0.988	9.34e-08	-0.13	0.024
rs10821999	10	64179119	ALDH7A1P4/ADO	G/C	0.365	0.739	0.934	0.939	9.36e-08	0.089	0.017
rs11049281	12	28164386	PTHLH/LOC100129646	T/C	0.11	0.58	0.963	0.972	9.4e-08	-0.132	0.025
rs10843063	12	28175772	PTHLH/LOC100129646	T/A	0.114	0.532	0.965	0.981	9.41e-08	-0.13	0.024
rs1267208	12	28142950	PTHLH/LOC100129646	C/T	0.112	0.339	0.946	0.965	9.42e-08	-0.131	0.025
rs1314085	12	28140253	PTHLH/LOC100129646	G/T	0.112	0.339	0.949	0.966	9.45e-08	-0.131	0.025
chr4:75424084	4	75424084	EPGN/EREG	G/A	0.275	0.969	0.865	0.882	9.47e-08	-0.098	0.018
rs11049293	12	28179701	PTHLH/LOC100129646	T/C	0.118	0.613	0.95	0.953	9.48e-08	-0.129	0.024
rs10843062	12	28175040	PTHLH/LOC100129646	C/T	0.114	0.558	0.966	0.983	9.54e-08	-0.13	0.024
rs251955	12	28143462	PTHLH/LOC100129646	T/C	0.112	0.402	0.945	0.965	9.61e-08	-0.131	0.025
rs10821994	10	64171271	ALDH7A1P4	C/T	0.361	0.523	0.99	1	9.67e-08	0.086	0.016
rs788458	12	28149568	PTHLH/LOC100129646	C/T	0.106	0.829	0.897	0.943	9.75e-08	-0.136	0.026
rs11049289	12	28173137	PTHLH/LOC100129646	G/T	0.113	0.558	0.969	0.987	9.89e-08	-0.129	0.024
rs10034692	4	75419787	EPGN/EREG	A/G	0.276	0.8	0.995	0.997	9.9e-08	-0.092	0.017
rs12779966	10	64169941	ZNF365/ALDH7A1P4	A/G	0.361	0.523	0.99	1	9.93e-08	0.086	0.016
rs9479091	6	151989609	C6orf97/ESR1	G/A	0.094	0.326	0.95	0.96	9.94e-08	0.147	0.028
rs10843059	12	28173195	PTHLH/LOC100129646	G/C	0.113	0.558	0.97	0.988	1.01e-07	-0.129	0.024
rs10843071	12	28178764	PTHLH/LOC100129646	T/C	0.114	0.585	0.962	0.981	1.01e-07	-0.129	0.024
rs10995149	10	64169732	ZNF365/ALDH7A1P4	C/T	0.361	0.523	0.99	0.999	1.01e-07	0.086	0.016
rs12230582	12	28179075	PTHLH/LOC100129646	C/T	0.114	0.584	0.963	0.981	1.01e-07	-0.129	0.024
rs10843064	12	28175787	PTHLH/LOC100129646	G/C	0.114	0.584	0.964	0.981	1.02e-07	-0.129	0.024
rs3896630	2	121037018	LOC84931/GLI2	G/A	0.446	0.01	0.664	0.972	1.02e-07	-0.087	0.016
rs1838564	12	28154895	PTHLH/LOC100129646	G/A	0.115	0.548	0.922	0.967	1.02e-07	-0.13	0.024
rs4849864	2	121089570	LOC84931/GLI2	T/A	0.379	0	0.712	0.76	1.04e-07	0.098	0.018
rs11049290	12	28174679	PTHLH/LOC100129646	A/G	0.114	0.558	0.969	0.986	1.05e-07	-0.129	0.024
rs1267212	12	28140714	PTHLH/LOC100129646	G/T	0.115	0.361	0.918	0.957	1.05e-07	-0.131	0.025
rs3806491	2	121008675	LOC84931/GLI2	A/G	0.407	0.006	0.965	0.984	1.07e-07	-0.084	0.016
rs7745737	6	151987806	C6orf97/ESR1	C/A	0.148	0.826	0.997	0.997	1.09e-07	0.116	0.022
rs10843068	12	28177181	PTHLH/LOC100129646	T/G	0.114	0.557	0.961	0.98	1.09e-07	-0.129	0.024
rs6810626	4	75524580	EREG/AREG	T/A	0.205	0.488	0.884	0.991	1.1e-07	-0.103	0.019
rs10843069	12	28177658	PTHLH/LOC100129646	C/T	0.114	0.557	0.958	0.979	1.12e-07	-0.129	0.024
rs34874174	2	121011980	LOC84931/GLI2	C/A	0.425	0.052	0.944	0.959	1.12e-07	-0.084	0.016
rs10843067	12	28176953	PTHLH/LOC100129646	T/C	0.112	0.502	0.945	0.966	1.17e-07	-0.13	0.025
rs7557650	2	121247132	LOC84931/GLI2	T/C	0.067	1	0.947	0.938	1.19e-07	0.167	0.031
rs7574164	2	121247171	LOC84931/GLI2	C/T	0.067	1	0.947	0.938	1.21e-07	0.166	0.031
rs12231591	12	28178155	PTHLH/LOC100129646	T/C	0.109	0.777	0.928	0.933	1.23e-07	-0.135	0.025
rs7557743	2	121247187	LOC84931/GLI2	G/C	0.067	1	0.947	0.937	1.25e-07	0.166	0.031
rs11049292	12	28179482	PTHLH/LOC100129646	A/G	0.113	0.506	0.954	0.978	1.27e-07	-0.129	0.024
rs11049295	12	28182252	PTHLH/LOC100129646	T/C	0.116	0.614	0.955	0.967	1.28e-07	-0.128	0.024
rs7699946	4	75530271	AREG	T/C	0.205	0.503	0.929	0.998	1.28e-07	-0.102	0.019
rs7574050	2	121247093	LOC84931/GLI2	C/T	0.069	1	0.926	0.92	1.3e-07	0.166	0.031
rs16932559	12	28181233	PTHLH/LOC100129646	T/C	0.116	0.587	0.955	0.969	1.32e-07	-0.128	0.024
rs11612977	12	28177887	PTHLH/LOC100129646	C/T	0.114	0.61	0.95	0.978	1.33e-07	-0.129	0.024
rs2737455	12	28149614	PTHLH/LOC100129646	T/A	0.108	0.868	0.897	0.947	1.37e-07	-0.133	0.025
rs4077564	2	121004241	LOC84931/GLI2	T/C	0.407	0.007	0.965	0.984	1.39e-07	-0.083	0.016
rs7435213	4	75526108	EREG/AREG	C/T	0.203	0.314	0.896	1	1.41e-07	-0.102	0.019
rs6915267	6	151977085	C6orf97	G/A	0.091	0.346	0.999	0.998	1.42e-07	0.145	0.027
rs4263453	4	75544323	AREG/AREGB	A/G	0.205	0.551	0.995	0.999	1.45e-07	-0.1	0.019
rs10484919	6	151974422	C6orf97	C/T	0.091	0.346	0.998	0.998	1.49e-07	0.144	0.027
rs10822002	10	64179168	ALDH7A1P4/ADO	T/G	0.376	0.944	0.897	0.9	1.52e-07	0.088	0.017
rs10822001	10	64179156	ALDH7A1P4/ADO	C/T	0.376	0.958	0.897	0.9	1.52e-07	0.088	0.017
rs10822000	10	64179150	ALDH7A1P4/ADO	A/G	0.376	0.958	0.897	0.9	1.52e-07	0.088	0.017
rs6542572	2	120986708	LOC84931/GLI2	A/G	0.277	1	0.873	0.999	1.54e-07	-0.092	0.018
rs11049277	12	28162879	PTHLH/LOC100129646	C/G	0.113	0.502	0.977	0.972	1.57e-07	-0.128	0.024
rs11049276	12	28162831	PTHLH/LOC100129646	A/G	0.113	0.502	0.978	0.972	1.58e-07	-0.128	0.024
chr4:75518016	4	75518016	EREG/AREG	C/T	0.205	0.486	0.821	0.968	1.68e-07	-0.104	0.02
rs7439861	4	75526165	EREG/AREG	A/G	0.199	0.941	0.897	0.981	1.68e-07	-0.103	0.02
rs11519090	12	28158922	PTHLH/LOC100129646	T/G	0.09	0.186	0.809	0.837	1.7e-07	-0.151	0.029
rs2278504	2	120988377	LOC84931/GLI2	T/A	0.288	0.876	0.887	0.975	1.83e-07	-0.091	0.017
rs9383938	6	151987357	C6orf97/ESR1	G/T	0.091	0.301	0.997	0.997	1.84e-07	0.143	0.027
rs12508330	4	75517123	EREG/AREG	C/G	0.205	0.323	0.786	0.956	1.94e-07	-0.104	0.02
rs10843057	12	28172342	PTHLH/LOC100129646	T/G	0.111	0.634	0.962	0.978	2.03e-07	-0.128	0.025
rs12507028	4	75515529	EREG/AREG	C/G	0.205	0.176	0.764	0.957	2.12e-07	-0.104	0.02
rs7763637	6	151949312	C6orf97	G/A	0.33	0.606	0.989	1	2.17e-07	0.085	0.016
rs11155803	6	151945669	C6orf97	T/C	0.319	0.357	0.966	0.962	2.18e-07	0.088	0.017
rs10821997	10	64175463	ALDH7A1P4/ADO	A/G	0.337	0.382	0.987	0.987	2.18e-07	0.085	0.016
rs35979727	4	75515037	EREG/AREG	C/A	0.206	0.324	0.772	0.951	2.19e-07	-0.104	0.02
rs12508465	4	75513511	EREG/AREG	T/A	0.204	0.154	0.747	0.933	2.2e-07	-0.106	0.02
rs12511217	4	75515405	EREG/AREG	A/G	0.206	0.401	0.776	0.956	2.2e-07	-0.104	0.02
rs57382608	4	75514829	EREG/AREG	A/G	0.205	0.374	0.769	0.949	2.23e-07	-0.104	0.02
rs2278503	2	120988498	LOC84931/GLI2	C/T	0.277	1	0.882	0.965	2.25e-07	-0.092	0.018
rs934715	2	120988677	LOC84931/GLI2	G/A	0.277	1	0.882	0.965	2.25e-07	-0.092	0.018
rs11049275	12	28162341	PTHLH/LOC100129646	T/A	0.083	0.363	0.88	0.92	2.26e-07	-0.148	0.029
rs2737447	12	28153527	PTHLH/LOC100129646	T/C	0.107	1	0.91	0.946	2.26e-07	-0.132	0.025
rs7435774	4	75514398	EREG/AREG	C/G	0.206	0.333	0.746	0.949	2.3e-07	-0.104	0.02
rs7438555	4	75514494	EREG/AREG	G/A	0.211	0.414	0.749	0.927	2.31e-07	-0.104	0.02
rs9479090	6	151989300	C6orf97/ESR1	A/C	0.077	0	0.844	0.872	2.34e-07	0.164	0.032
rs6913578	6	151949806	C6orf97	A/C	0.319	0.438	0.997	1	2.36e-07	0.086	0.017
rs10843066	12	28176797	PTHLH/LOC100129646	T/C	0.112	0.576	0.951	0.963	2.4e-07	-0.127	0.025
rs2306970	10	64158746	ZNF365/ALDH7A1P4	G/A	0.293	0.298	0.996	0.994	2.4e-07	0.088	0.017
rs866457	6	151982413	C6orf97	C/T	0.462	0.066	1	1	2.43e-07	0.08	0.015
rs7740686	6	151948173	C6orf97	A/T	0.328	0.631	0.997	1	2.46e-07	0.085	0.016
rs10843061	12	28174569	PTHLH/LOC100129646	T/C	0.109	0.659	0.899	0.981	2.51e-07	-0.129	0.025
rs6557160	6	151949582	C6orf97	A/C	0.329	0.618	0.997	1	2.59e-07	0.085	0.016
rs11155805	6	151947326	C6orf97	A/G	0.328	0.631	0.99	0.991	2.65e-07	0.085	0.017
rs851966	6	151981210	C6orf97	A/G	0.459	0.081	0.998	0.999	2.79e-07	0.079	0.015
rs10843053	12	28159763	PTHLH/LOC100129646	A/T	0.099	0.204	0.871	0.899	2.88e-07	-0.138	0.027
chr12:28158800	12	28158800	PTHLH/LOC100129646	G/T	0.099	0.929	0.856	0.907	2.97e-07	-0.137	0.027
rs11049291	12	28177171	PTHLH/LOC100129646	A/G	0.085	0.308	0.858	0.909	2.99e-07	-0.146	0.029
chr6:151932577	6	151932577	C6orf97	G/A	0.059	0.935	0.861	0.852	3.05e-07	0.181	0.035
rs57498301	12	28181020	PTHLH/LOC100129646	T/C	0.114	0.579	0.946	0.954	3.23e-07	-0.125	0.025
rs805510	12	28139846	PTHLH/LOC100129646	C/T	0.121	0.849	0.923	0.94	3.24e-07	-0.123	0.024
rs10995121	10	64085220	ZNF365	A/G	0.384	0.28	0.983	0.983	3.26e-07	0.082	0.016
rs9397440	6	151978802	C6orf97	T/C	0.09	0.252	0.995	0.993	3.5e-07	0.141	0.028
rs788455	12	28167619	PTHLH/LOC100129646	T/C	0.105	0.77	0.92	0.944	3.72e-07	-0.13	0.026
rs6726407	2	120993226	LOC84931/GLI2	G/A	0.287	0.73	0.934	0.972	4.12e-07	-0.088	0.017
rs4820792	22	29161007	MTFP1/LOC646513	C/T	0.18	0.009	0.947	0.97	4.17e-07	0.105	0.021
chr3:130947635	3	130947635	TMCC1	G/A	0.001	1	0.54	0.442	4.63e-07	2.299	0.456
rs11049294	12	28181403	PTHLH/LOC100129646	G/C	0.142	0.232	0.908	0.943	4.89e-07	-0.114	0.023
rs4746699	10	64164401	ZNF365/ALDH7A1P4	G/T	0.298	0.152	0.995	0.994	5.01e-07	0.085	0.017
rs11155802	6	151945470	C6orf97	C/T	0.323	0.347	0.983	0.982	5.05e-07	0.084	0.017
rs10995125	10	64094733	ZNF365	G/A	0.375	0.317	0.966	0.979	5.21e-07	0.082	0.016
chr22:40779964	22	40779964	WBP2NL/NAGA	G/A	0.056	0.05	0.748	0.784	5.47e-07	-0.187	0.037
rs10199109	2	120994533	LOC84931/GLI2	T/G	0.287	0.703	0.946	0.976	5.53e-07	-0.086	0.017
chr8:36666738	8	36666738	KCNU1	C/T	0.058	0.001	0.48	0.517	5.66e-07	-0.24	0.048
rs12663827	6	151930249	C6orf97	G/A	0.082	0.628	0.967	0.998	5.99e-07	0.143	0.029
rs809291	12	28167601	PTHLH/LOC100129646	G/A	0.104	0.966	0.909	0.935	6.01e-07	-0.129	0.026
rs6733204	2	120993920	LOC84931/GLI2	G/T	0.291	0.774	0.929	0.957	6.13e-07	-0.086	0.017
rs12662670	6	151918856	C6orf97	T/G	0.081	0.629	0.985	1	6.16e-07	0.143	0.029
rs12370614	12	28113521	PTHLH/LOC100129646	G/T	0.039	1	0.971	0.97	6.26e-07	-0.202	0.041
rs10761622	10	64085701	ZNF365	T/A	0.378	0.297	0.998	0.999	6.38e-07	0.08	0.016
rs10761624	10	64098009	ZNF365	G/A	0.382	0.345	0.984	0.99	6.4e-07	0.08	0.016
rs7436242	4	75512595	EREG/AREG	G/A	0.195	0.405	0.728	0.893	6.41e-07	-0.105	0.021
rs3852422	10	64096436	ZNF365	C/G	0.38	0.32	0.989	0.996	6.77e-07	0.08	0.016
rs10431219	12	28106417	PTHLH/LOC100129646	G/C	0.039	0.834	0.984	0.969	6.86e-07	-0.201	0.041
rs7918818	10	64088244	ZNF365	T/C	0.378	0.305	1	1	6.86e-07	0.08	0.016
chr22:40845035	22	40845035	LOC246785/LOC100132273	C/T	0.067	0.182	0.816	0.825	6.91e-07	-0.165	0.033
chr6:151929669	6	151929669	C6orf97	G/A	0.082	0.628	0.978	0.997	7.05e-07	0.142	0.029
rs10995123	10	64090342	ZNF365	G/T	0.405	0.111	0.905	0.908	7.08e-07	0.082	0.017
rs2087624	10	64091358	ZNF365	T/G	0.378	0.297	0.999	1	7.11e-07	0.079	0.016
rs7919462	10	64088654	ZNF365	T/C	0.378	0.305	1	1	7.11e-07	0.079	0.016
rs10995122	10	64089148	ZNF365	A/C	0.378	0.305	1	1	7.11e-07	0.079	0.016
rs12663501	6	151929925	C6orf97	G/C	0.082	0.628	0.976	0.997	7.16e-07	0.142	0.029
rs6252	12	28111073	PTHLH/LOC100129646	T/C	0.04	0.918	1	1	7.18e-07	-0.196	0.04
rs10995124	10	64094166	ZNF365	T/C	0.379	0.313	0.994	0.999	7.2e-07	0.079	0.016
rs10509167	10	64094222	ZNF365	C/G	0.379	0.313	0.994	0.999	7.21e-07	0.079	0.016
rs6542573	2	120986872	LOC84931/GLI2	C/T	0.379	0.146	0.882	0.998	7.22e-07	-0.08	0.016
rs11593322	10	64095507	ZNF365	T/C	0.379	0.313	0.994	0.999	7.32e-07	0.079	0.016
rs17081488	6	151925783	C6orf97	G/A	0.082	0.628	0.992	0.997	7.33e-07	0.141	0.029
rs12230367	12	28108688	PTHLH/LOC100129646	G/A	0.04	0.917	0.995	0.994	7.35e-07	-0.197	0.04
rs10761623	10	64094302	ZNF365	C/T	0.372	0.22	0.973	0.985	7.38e-07	0.08	0.016
chr6:151925719	6	151925719	C6orf97	T/G	0.082	0.628	0.995	0.997	7.47e-07	0.141	0.029
rs2176173	3	130943140	TMCC1	C/T	0.001	1	0.525	0.429	7.52e-07	2.186	0.442
rs1110776	6	151924607	C6orf97	T/A	0.082	0.628	0.996	0.997	7.52e-07	0.141	0.029
rs3998460	10	64103967	ZNF365/ALDH7A1P4	T/C	0.379	0.346	0.994	1	7.58e-07	0.079	0.016
rs12053228	2	120994419	LOC84931/GLI2	A/G	0.409	0.009	0.96	0.975	7.63e-07	-0.078	0.016
chr3:130941903	3	130941903	TMCC1	G/A	0.001	1	0.524	0.432	7.65e-07	2.185	0.442
rs1806747	10	64106303	ZNF365/ALDH7A1P4	C/T	0.379	0.346	0.994	1	7.72e-07	0.079	0.016
rs10740073	10	64101348	ZNF365	T/G	0.381	0.337	0.987	0.993	7.74e-07	0.079	0.016
rs10995129	10	64107390	ZNF365/ALDH7A1P4	A/G	0.379	0.346	0.994	1	7.77e-07	0.079	0.016
rs10492365	12	28100372	PTHLH/LOC100129646	A/G	0.041	0.84	1	1	7.89e-07	-0.193	0.039
rs10771397	12	28110581	PTHLH/LOC100129646	C/G	0.04	0.917	0.997	0.999	8.02e-07	-0.196	0.04
rs7476555	10	64111904	ZNF365/ALDH7A1P4	C/T	0.379	0.346	0.994	1	8.04e-07	0.079	0.016
rs58893329	6	151916064	C6orf97	G/A	0.081	0.547	0.978	0.981	8.05e-07	0.143	0.029
rs10843041	12	28110604	PTHLH/LOC100129646	G/A	0.04	0.917	0.997	1	8.11e-07	-0.195	0.04
rs1807582	22	40880904	CYP2D8P1	G/A	0.073	0.172	0.825	0.844	8.17e-07	-0.156	0.032
rs34828314	10	64117007	ZNF365/ALDH7A1P4	T/C	0.38	0.338	0.995	1	8.2e-07	0.079	0.016
rs11598967	10	64120482	ZNF365/ALDH7A1P4	T/C	0.38	0.321	0.99	0.997	8.22e-07	0.079	0.016
rs3956895	10	64120302	ZNF365/ALDH7A1P4	T/C	0.38	0.329	0.99	0.997	8.22e-07	0.079	0.016
rs3999187	10	64117558	ZNF365/ALDH7A1P4	G/A	0.38	0.346	0.989	1	8.24e-07	0.079	0.016
rs10761625	10	64119397	ZNF365/ALDH7A1P4	T/C	0.38	0.346	0.992	0.997	8.25e-07	0.079	0.016
rs10995130	10	64115939	ZNF365/ALDH7A1P4	C/T	0.38	0.346	0.994	1	8.28e-07	0.079	0.016
rs61280460	14	94796184	CLMN	A/T	0.199	0.288	0.999	0.998	8.3e-07	-0.095	0.019
rs11599731	10	64109046	ZNF365/ALDH7A1P4	G/A	0.403	0.264	0.919	0.924	8.32e-07	0.081	0.016
rs1914184	10	64200383	ALDH7A1P4/ADO	T/G	0.401	0.02	0.727	0.982	8.45e-07	0.082	0.017
rs1907707	10	64117846	ZNF365/ALDH7A1P4	A/G	0.38	0.346	0.996	0.999	8.5e-07	0.079	0.016
rs3852425	10	64149481	ZNF365/ALDH7A1P4	A/C	0.405	0.376	0.999	1	8.52e-07	0.078	0.016
rs12227702	12	28108574	PTHLH/LOC100129646	A/T	0.04	0.917	0.996	0.997	8.62e-07	-0.195	0.04
rs4746442	10	64112473	ZNF365/ALDH7A1P4	G/A	0.38	0.346	0.993	0.998	8.62e-07	0.079	0.016
rs6913799	6	151988829	C6orf97/ESR1	C/T	0.083	0.024	0.927	0.901	8.63e-07	0.148	0.03
rs11595270	10	64109051	ZNF365/ALDH7A1P4	T/C	0.401	0.287	0.926	0.93	8.66e-07	0.081	0.016
rs7895338	10	64125615	ZNF365/ALDH7A1P4	G/A	0.374	0.359	0.967	0.996	8.69e-07	0.079	0.016
rs7895647	10	64125588	ZNF365/ALDH7A1P4	C/G	0.374	0.368	0.967	0.996	8.69e-07	0.079	0.016
rs10995143	10	64152902	ZNF365/ALDH7A1P4	T/C	0.405	0.412	0.996	0.997	8.81e-07	0.078	0.016
rs4849838	2	120993704	LOC84931/GLI2	A/G	0.395	0.054	0.96	0.977	8.82e-07	-0.078	0.016
rs10821982	10	64121828	ZNF365/ALDH7A1P4	C/T	0.382	0.297	0.979	0.987	8.94e-07	0.079	0.016
rs12357210	10	64128089	ZNF365/ALDH7A1P4	T/C	0.374	0.35	0.966	0.998	8.96e-07	0.079	0.016
rs10843042	12	28112948	PTHLH/LOC100129646	G/A	0.04	0.917	0.999	1	8.96e-07	-0.195	0.04
chr3:130945582	3	130945582	TMCC1	A/G	0.001	1	0.533	0.425	9e-07	2.18	0.444
rs10821980	10	64110037	ZNF365/ALDH7A1P4	T/C	0.378	0.418	0.986	0.997	9e-07	0.079	0.016
rs12358227	10	64111134	ZNF365/ALDH7A1P4	T/C	0.378	0.418	0.986	0.997	9.05e-07	0.079	0.016
rs3864812	10	64099704	ZNF365	G/A	0.381	0.329	0.981	0.993	9.06e-07	0.079	0.016
rs10843039	12	28107253	PTHLH/LOC100129646	A/C	0.04	0.917	0.995	0.996	9.11e-07	-0.195	0.04
chr12:28113911	12	28113911	PTHLH/LOC100129646	G/A	0.04	0.917	0.999	1	9.2e-07	-0.195	0.04
rs11049238	12	28104792	PTHLH/LOC100129646	C/G	0.041	0.84	0.994	0.995	9.26e-07	-0.193	0.039
rs1974747	12	28114318	PTHLH/LOC100129646	A/G	0.04	0.917	0.998	1	9.34e-07	-0.194	0.04
rs10843038	12	28106811	PTHLH/LOC100129646	G/A	0.04	0.917	0.995	0.996	9.37e-07	-0.194	0.04
rs967	12	28114643	PTHLH/LOC100129646	T/A	0.04	0.917	0.998	1	9.39e-07	-0.194	0.04
rs10431272	12	28104684	PTHLH/LOC100129646	G/C	0.041	0.84	0.995	0.995	9.41e-07	-0.193	0.039
rs11049240	12	28115010	PTHLH/LOC100129646	G/A	0.04	0.917	0.998	1	9.5e-07	-0.194	0.04
rs10843030	12	28095013	PTHLH/LOC100129646	A/G	0.042	0.84	0.997	0.995	9.54e-07	-0.192	0.039
rs10995146	10	64156773	ZNF365/ALDH7A1P4	A/G	0.377	0.773	0.983	0.991	9.61e-07	0.079	0.016
rs6248	12	28114816	PTHLH/LOC100129646	A/G	0.04	0.917	1	1	9.62e-07	-0.194	0.04
rs2796	12	28116111	PTHLH/LOC100129646	C/T	0.04	0.917	0.992	1	9.78e-07	-0.194	0.04
chr22:41061691	22	41061691	LOC388906/NFAM1	C/A	0.054	0.02	0.709	0.703	9.8e-07	-0.193	0.039
rs55740286	22	40798227	NAGA/FAM109B	T/G	0.063	0.256	0.756	0.855	9.86e-07	-0.167	0.034
rs4905179	14	94795492	CLMN	A/G	0.199	0.288	1	1	9.9e-07	-0.094	0.019
rs10995126	10	64102165	ZNF365/ALDH7A1P4	T/A	0.386	0.38	0.969	0.976	1.01e-06	0.079	0.016
rs57454081	12	28103594	PTHLH/LOC100129646	C/T	0.041	0.84	0.996	0.997	1.01e-06	-0.192	0.039
chr12:28102840	12	28102840	PTHLH/LOC100129646	G/A	0.041	0.84	0.997	0.997	1.02e-06	-0.192	0.039
rs10821989	10	64153532	ZNF365/ALDH7A1P4	C/A	0.403	0.347	0.989	0.985	1.03e-06	0.078	0.016
rs7068786	10	64100417	ZNF365	G/A	0.318	0.577	0.974	0.978	1.05e-06	0.083	0.017
rs34160433	2	121083587	LOC84931/GLI2	G/A	0.212	0	0.703	0.83	1.05e-06	0.103	0.021
rs10843055	12	28171821	PTHLH/LOC100129646	A/C	0.081	0.29	0.819	0.914	1.06e-06	-0.142	0.029
rs4746569	10	64150255	ZNF365/ALDH7A1P4	C/A	0.378	0.448	0.99	0.993	1.06e-06	0.078	0.016
rs10771396	12	28100554	PTHLH/LOC100129646	G/A	0.041	0.84	0.998	0.999	1.07e-06	-0.191	0.039
rs1907706	10	64118051	ZNF365/ALDH7A1P4	T/A	0.377	0.388	0.99	0.992	1.09e-06	0.078	0.016
rs10843032	12	28099788	PTHLH/LOC100129646	A/G	0.041	0.84	0.999	1	1.16e-06	-0.19	0.039
rs10843031	12	28099496	PTHLH/LOC100129646	T/C	0.041	0.84	0.999	1	1.16e-06	-0.19	0.039
rs10821981	10	64120822	ZNF365/ALDH7A1P4	C/G	0.385	0.274	0.972	0.978	1.23e-06	0.078	0.016
chr22:40889908	22	40889908	TCF20	G/A	0.085	1	0.929	0.933	1.25e-06	-0.136	0.028
rs3757322	6	151942194	C6orf97	T/G	0.332	0.632	0.994	1	1.27e-06	0.08	0.016
rs3824731	10	64141914	ZNF365/ALDH7A1P4	A/C	0.369	0.682	0.975	0.993	1.29e-06	0.078	0.016
chr22:40875199	22	40875199	CYP2D7P1/CYP2D8P1	C/G	0.1	0.437	0.993	0.997	1.3e-06	-0.123	0.026
rs851974	6	151971687	C6orf97	A/G	0.415	0.261	0.936	0.938	1.3e-06	-0.078	0.016
rs4665972	2	27598097	GCKR	C/T	0.448	0.302	0.789	0.885	1.31e-06	0.08	0.017
rs4848580	2	121001117	LOC84931/GLI2	T/C	0.419	0.027	0.998	0.998	1.32e-06	-0.075	0.016
rs10995135	10	64138155	ZNF365/ALDH7A1P4	C/T	0.38	0.456	0.964	0.985	1.34e-06	0.078	0.016
rs9611227	22	40293411	CSDC2	C/G	0.009	1	0.547	0.467	1.36e-06	0.574	0.119
rs17356907	12	96027759	NEDD1/MIR135A2	A/G	0.296	0.236	0.995	0.995	1.42e-06	0.081	0.017
rs41276309	22	40807171	C22orf32	G/A	0.062	0.223	0.794	0.853	1.42e-06	-0.164	0.034
chr22:40855011	22	40855011	CYP2D6	A/G	0.1	0.3	0.994	0.991	1.47e-06	-0.123	0.026
rs10483206	22	40901345	TCF20	C/T	0.1	0.275	0.881	0.914	1.52e-06	-0.128	0.027
rs10821985	10	64137056	ZNF365/ALDH7A1P4	C/G	0.378	0.488	0.968	0.995	1.52e-06	0.077	0.016
chr22:40868239	22	40868239	CYP2D7P1	G/T	0.087	0.674	0.96	0.956	1.53e-06	-0.132	0.027
rs2899337	22	40871465	CYP2D7P1/CYP2D8P1	T/C	0.084	0.768	0.964	0.961	1.54e-06	-0.134	0.028
rs4746513	10	64140647	ZNF365/ALDH7A1P4	C/T	0.377	0.5	0.984	0.997	1.55e-06	0.077	0.016
rs10995136	10	64141666	ZNF365/ALDH7A1P4	A/G	0.377	0.511	0.985	0.998	1.57e-06	0.077	0.016
rs4299422	22	40871251	CYP2D7P1/CYP2D8P1	T/C	0.087	1	0.964	0.96	1.57e-06	-0.131	0.027
chr22:40887648	22	40887648	TCF20	C/T	0.083	0.727	0.943	0.945	1.6e-06	-0.135	0.028
rs10995139	10	64147262	ZNF365/ALDH7A1P4	C/A	0.379	0.5	0.977	0.988	1.61e-06	0.077	0.016
chr22:40866656	22	40866656	CYP2D7P1	G/A	0.09	0.546	0.993	0.994	1.62e-06	-0.127	0.026
rs3734806	6	151941461	C6orf97	G/A	0.331	0.645	1	0.999	1.62e-06	0.079	0.016
rs3827381	22	40881402	CYP2D8P1/TCF20	T/C	0.101	0.325	0.996	0.995	1.63e-06	-0.122	0.025
rs6001932	22	40877635	CYP2D8P1	C/A	0.101	0.307	1	1	1.67e-06	-0.121	0.025
rs17001974	22	40877384	CYP2D8P1	C/T	0.101	0.307	1	1	1.69e-06	-0.121	0.025
rs10483204	22	40870794	CYP2D7P1/CYP2D8P1	T/C	0.101	0.306	0.999	0.999	1.71e-06	-0.121	0.025
rs12159787	22	40870699	CYP2D7P1/CYP2D8P1	A/G	0.101	0.306	0.998	0.999	1.72e-06	-0.121	0.025
rs6001930	22	40876234	CYP2D8P1	T/C	0.101	0.307	0.994	1	1.74e-06	-0.121	0.025
rs5995864	22	40866763	CYP2D7P1	A/G	0.101	0.306	0.997	0.998	1.74e-06	-0.121	0.025
chr22:40873718	22	40873718	CYP2D7P1/CYP2D8P1	T/C	0.091	0.488	0.995	0.993	1.79e-06	-0.126	0.026
chr22:40712439	22	40712439	SEPT3	G/A	0.066	0.162	0.707	0.759	1.79e-06	-0.169	0.035
rs11919041	3	60763256	NPCDR1/PTPRG	G/T	0.287	0.714	0.987	0.987	1.79e-06	-0.082	0.017
chr22:40870488	22	40870488	CYP2D7P1	T/C	0.091	0.488	0.994	0.993	1.82e-06	-0.126	0.026
chr3:130921972	3	130921972	TMCC1	T/A	0.001	1	0.458	0.525	1.84e-06	2.151	0.451
chr22:40856837	22	40856837	CYP2D6/CYP2D7P1	T/C	0.087	0.511	0.954	0.95	1.84e-06	-0.132	0.028
rs17001977	22	40880213	CYP2D8P1	G/A	0.09	0.457	0.994	0.993	1.85e-06	-0.126	0.026
chr22:40878253	22	40878253	CYP2D8P1	A/G	0.09	0.547	0.996	0.993	1.86e-06	-0.126	0.026
chr22:40888363	22	40888363	TCF20	G/A	0.091	0.579	0.986	0.992	1.87e-06	-0.126	0.026
rs6001931	22	40877514	CYP2D8P1	G/A	0.1	0.305	0.986	1	1.87e-06	-0.121	0.025
chr22:40879105	22	40879105	CYP2D8P1	G/A	0.09	0.485	0.994	0.993	1.91e-06	-0.126	0.026
rs17001915	22	40842466	LOC246785/LOC100132273	G/T	0.091	0.678	0.988	0.985	1.91e-06	-0.126	0.027
rs6001937	22	40887085	TCF20	A/G	0.101	0.325	0.989	0.991	1.91e-06	-0.121	0.025
rs12585963	13	59953466	TDRD3	G/A	0.312	0.493	0.982	0.981	1.93e-06	0.08	0.017
rs6929137	6	151936677	C6orf97	G/A	0.331	0.425	0.999	0.999	1.93e-06	0.078	0.016
rs6001935	22	40886993	TCF20	T/C	0.101	0.325	0.99	0.991	1.93e-06	-0.121	0.025
chr22:40879408	22	40879408	CYP2D8P1	A/G	0.091	0.486	0.984	0.984	1.94e-06	-0.126	0.026
rs56135013	22	40887074	TCF20	C/T	0.091	0.612	0.988	0.99	1.94e-06	-0.125	0.026
rs5995867	22	40888136	TCF20	T/G	0.101	0.325	0.988	0.991	1.94e-06	-0.121	0.025
rs9371225	6	151943453	C6orf97	C/G	0.496	0.467	0.941	0.946	1.94e-06	0.076	0.016
rs61938093	12	96026737	NEDD1/MIR135A2	C/T	0.298	0.476	0.986	0.981	1.97e-06	0.08	0.017
rs10821979	10	64104846	ZNF365/ALDH7A1P4	A/G	0.386	0.502	0.979	0.985	1.97e-06	0.076	0.016
rs55864500	22	40855293	CYP2D6	C/T	0.087	0.484	0.954	0.949	1.98e-06	-0.131	0.028
rs6001942	22	40893866	TCF20	A/G	0.101	0.344	0.983	0.991	1.98e-06	-0.121	0.025
rs56215843	22	40837253	LOC246785/LOC100132273	C/T	0.092	0.682	0.999	0.999	2e-06	-0.125	0.026
rs6001913	22	40836753	LOC246785/LOC100132273	C/A	0.092	0.682	0.999	0.999	2e-06	-0.125	0.026
rs3827382	22	40881403	CYP2D8P1/TCF20	G/A	0.09	0.487	0.995	0.995	2.01e-06	-0.126	0.026
chr22:40885710	22	40885710	CYP2D8P1/TCF20	T/C	0.091	0.517	0.98	0.981	2.04e-06	-0.126	0.026
rs11049229	12	28089820	PTHLH/LOC100129646	A/T	0.054	0.845	0.817	0.824	2.05e-06	-0.18	0.038
rs12159970	22	40819154	LOC100132273	G/A	0.092	0.747	0.977	0.981	2.06e-06	-0.126	0.027
rs6001946	22	40903421	TCF20	A/G	0.101	0.301	0.977	0.992	2.08e-06	-0.121	0.025
chr22:40819013	22	40819013	LOC100132273	T/C	0.091	0.747	0.98	0.981	2.09e-06	-0.126	0.027
rs56124626	22	40907951	TCF20	A/G	0.091	0.43	0.974	0.992	2.14e-06	-0.125	0.026
rs2072857	22	40816841	LOC100132273	G/A	0.091	0.747	0.979	0.979	2.15e-06	-0.126	0.027
chr22:40893900	22	40893900	TCF20	G/A	0.091	0.517	0.979	0.993	2.17e-06	-0.125	0.026
rs11049274	12	28161055	PTHLH/LOC100129646	G/A	0.02	1	0.504	0.36	2.18e-06	-0.394	0.083
chr22:40892127	22	40892127	TCF20	T/C	0.091	0.517	0.982	0.993	2.19e-06	-0.125	0.026
rs4523583	10	64138827	ZNF365/ALDH7A1P4	G/A	0.307	1	0.959	0.981	2.19e-06	0.081	0.017
chr22:40883088	22	40883088	CYP2D8P1/TCF20	T/C	0.091	0.517	0.993	0.991	2.19e-06	-0.125	0.026
rs10483205	22	40883599	CYP2D8P1/TCF20	C/T	0.091	0.517	0.992	0.991	2.19e-06	-0.125	0.026
rs6001910	22	40824009	LOC100132273	T/C	0.092	0.615	0.992	0.991	2.2e-06	-0.124	0.026
rs6001950	22	40906635	TCF20	C/G	0.101	0.262	0.977	0.992	2.2e-06	-0.12	0.025
chr22:40892708	22	40892708	TCF20	C/T	0.091	0.517	0.982	0.993	2.2e-06	-0.125	0.026
rs12468790	2	121092388	LOC84931/GLI2	A/G	0.399	0	0.762	0.849	2.21e-06	0.082	0.017
rs13401620	2	120513133	EPB41L5	G/A	0.224	0	0.799	0.856	2.21e-06	-0.095	0.02
rs17001994	22	40900818	TCF20	G/T	0.091	0.516	0.979	0.996	2.26e-06	-0.125	0.026
chr8:36651788	8	36651788	KCNU1	G/T	0.049	0.054	0.49	0.53	2.28e-06	-0.245	0.052
rs7086545	10	64086524	ZNF365	G/A	0.302	0.806	1	1	2.29e-06	0.08	0.017
chr22:40884662	22	40884662	CYP2D8P1/TCF20	C/T	0.086	0.708	0.95	0.939	2.3e-06	-0.131	0.028
rs17001920	22	40849495	LOC246785/LOC100132273	T/C	0.091	0.646	0.995	0.997	2.32e-06	-0.124	0.026
chr22:40899836	22	40899836	TCF20	G/C	0.091	0.459	0.978	0.995	2.32e-06	-0.125	0.026
rs17001993	22	40900077	TCF20	G/A	0.09	0.515	0.976	0.993	2.34e-06	-0.125	0.027
chr22:40900856	22	40900856	TCF20	T/C	0.091	0.459	0.977	0.996	2.34e-06	-0.125	0.026
chr22:40895810	22	40895810	TCF20	C/A	0.104	0.344	0.946	0.958	2.35e-06	-0.12	0.026
rs10843029	12	28094854	PTHLH/LOC100129646	T/A	0.042	0.84	0.999	0.997	2.35e-06	-0.185	0.039
chr22:40895706	22	40895706	TCF20	T/A	0.104	0.344	0.946	0.958	2.35e-06	-0.12	0.026
chr22:40821818	22	40821818	LOC100132273	A/C	0.088	0.926	0.943	0.938	2.39e-06	-0.13	0.028
rs10771431	12	9380859	LOC642846/LOC728715	G/A	0.444	0.714	0.967	0.999	2.42e-06	-0.073	0.016
chr22:40864848	22	40864848	CYP2D6/CYP2D7P1	G/C	0.091	0.579	0.992	0.994	2.42e-06	-0.125	0.026
rs11893187	2	121018537	LOC84931/GLI2	G/A	0.401	0.074	0.688	0.996	2.43e-06	-0.078	0.017
chr3:130916109	3	130916109	TMCC1	C/T	0.001	1	0.437	0.525	2.44e-06	2.226	0.472
rs17001997	22	40905072	TCF20	G/A	0.091	0.431	0.976	0.997	2.46e-06	-0.124	0.026
rs2619434	12	28165457	PTHLH/LOC100129646	G/A	0.273	0.537	0.999	0.999	2.48e-06	-0.082	0.017
rs17001943	22	40862613	CYP2D6/CYP2D7P1	A/G	0.091	0.579	0.993	0.994	2.48e-06	-0.124	0.026
rs7092664	10	64105321	ZNF365/ALDH7A1P4	G/A	0.302	0.836	1	1	2.49e-06	0.08	0.017
rs3864811	10	64098876	ZNF365	T/C	0.302	0.836	1	1	2.5e-06	0.08	0.017
rs7068108	10	64100181	ZNF365	A/C	0.302	0.85	0.999	0.999	2.5e-06	0.08	0.017
rs1907709	10	64099137	ZNF365	C/T	0.302	0.836	1	1	2.5e-06	0.08	0.017
chr22:40899954	22	40899954	TCF20	C/T	0.092	0.459	0.949	0.986	2.51e-06	-0.124	0.026
rs10843028	12	28094671	PTHLH/LOC100129646	T/C	0.042	0.84	0.999	0.998	2.53e-06	-0.184	0.039
rs12249008	10	64092543	ZNF365	T/C	0.302	0.836	0.999	1	2.61e-06	0.079	0.017
rs2087626	10	64118375	ZNF365/ALDH7A1P4	A/G	0.303	0.85	0.99	0.997	2.61e-06	0.08	0.017
rs7096508	10	64111777	ZNF365/ALDH7A1P4	C/A	0.302	0.836	0.998	1	2.61e-06	0.079	0.017
chr22:40894463	22	40894463	TCF20	T/C	0.094	0.517	0.942	0.957	2.62e-06	-0.125	0.027
rs34430497	6	151917660	C6orf97	G/A	0.058	0.574	0.851	0.859	2.64e-06	0.167	0.036
chr22:40826534	22	40826534	LOC100132273	T/C	0.091	0.582	0.991	0.995	2.67e-06	-0.124	0.026
rs12243017	10	64092855	ZNF365	G/T	0.299	0.85	0.989	0.991	2.67e-06	0.08	0.017
rs6001939	22	40892794	TCF20	C/T	0.102	0.459	0.952	0.963	2.7e-06	-0.12	0.026
rs61980636	14	94784618	CLMN	C/T	0.198	0.091	0.978	0.992	2.71e-06	-0.091	0.019
rs11049278	12	28163500	PTHLH/LOC100129646	T/C	0.096	0.845	0.911	0.894	2.72e-06	-0.128	0.027
chr22:40885600	22	40885600	CYP2D8P1/TCF20	G/A	0.089	0.543	0.985	0.983	2.72e-06	-0.125	0.027
rs3816882	10	64134335	ZNF365/ALDH7A1P4	A/G	0.353	0.635	0.951	0.972	2.78e-06	0.077	0.016
chr22:40842405	22	40842405	LOC246785/LOC100132273	T/C	0.092	0.65	0.998	0.999	2.78e-06	-0.123	0.026
rs7087028	10	64103869	ZNF365/ALDH7A1P4	C/T	0.298	0.62	0.99	0.99	2.79e-06	0.08	0.017
rs6001912	22	40828361	LOC100132273	T/C	0.092	0.497	0.999	0.999	2.83e-06	-0.123	0.026
rs61675795	22	40839696	LOC246785/LOC100132273	C/T	0.092	0.65	0.998	0.999	2.83e-06	-0.123	0.026
rs5995862	22	40857793	CYP2D6/CYP2D7P1	A/C	0.101	0.287	0.999	0.999	2.93e-06	-0.118	0.025
rs6001911	22	40825193	LOC100132273	A/G	0.092	0.523	0.996	0.995	2.94e-06	-0.123	0.026
rs812020	12	28151609	PTHLH/LOC100129646	A/C	0.277	0.839	0.841	0.94	2.94e-06	-0.084	0.018
rs1106673	22	40825814	LOC100132273	G/A	0.092	0.523	0.997	0.995	2.95e-06	-0.123	0.026
rs28419341	22	40854456	CYP2D6	G/T	0.101	0.287	0.998	0.999	2.97e-06	-0.118	0.025
rs10843026	12	28093612	PTHLH/LOC100129646	G/A	0.042	0.84	1	1	2.99e-06	-0.183	0.039
rs10843027	12	28093691	PTHLH/LOC100129646	G/A	0.042	0.84	1	1	2.99e-06	-0.183	0.039
chr22:40837964	22	40837964	LOC246785/LOC100132273	G/T	0.091	0.519	0.99	0.991	2.99e-06	-0.123	0.026
rs7593535	2	121086679	LOC84931/GLI2	T/C	0.218	0.781	0.974	0.979	3e-06	0.088	0.019
rs2294352	22	40827319	LOC100132273	G/A	0.092	0.495	0.998	0.997	3.01e-06	-0.122	0.026
rs56150793	22	40824087	LOC100132273	G/C	0.093	0.615	0.986	0.984	3.03e-06	-0.123	0.026
rs2590275	12	28166067	PTHLH/LOC100129646	C/G	0.272	0.589	0.96	0.991	3.04e-06	-0.082	0.018
rs7300939	12	9374819	LOC642846/LOC728715	G/A	0.445	0.47	0.954	0.953	3.05e-06	-0.074	0.016
rs6001920	22	40850066	LOC246785/LOC100132273	T/C	0.101	0.287	0.998	0.999	3.06e-06	-0.118	0.025
rs4035314	12	28093365	PTHLH/LOC100129646	G/A	0.042	0.84	0.999	0.999	3.06e-06	-0.182	0.039
rs2347589	12	28093114	PTHLH/LOC100129646	C/T	0.042	0.764	1	1	3.08e-06	-0.182	0.039
rs5995856	22	40849062	LOC246785/LOC100132273	G/A	0.101	0.287	0.998	0.999	3.09e-06	-0.118	0.025
rs4739453	8	36771365	KCNU1	C/T	0.453	0.687	0.931	0.931	3.14e-06	0.075	0.016
rs56258468	2	120517250	EPB41L5	C/A	0.259	0.759	0.949	0.99	3.24e-06	-0.083	0.018
rs10174596	2	120507425	EPB41L5	T/C	0.257	0.636	0.929	0.996	3.25e-06	-0.083	0.018
rs34047219	10	64104802	ZNF365/ALDH7A1P4	C/G	0.4	0.614	0.939	0.943	3.25e-06	0.076	0.016
rs61863382	10	64131278	ZNF365/ALDH7A1P4	T/G	0.358	0.64	0.965	0.987	3.27e-06	0.076	0.016
chr22:40826733	22	40826733	LOC100132273	G/A	0.093	0.495	0.977	0.99	3.29e-06	-0.122	0.026
rs11127048	2	27752463	SLC4A1AP	A/G	0.432	0.029	0.92	0.924	3.3e-06	0.075	0.016
rs2819348	1	201884952	ATP2B4	T/C	0.318	0.474	0.966	0.972	3.32e-06	0.078	0.017
rs5995860	22	40852671	CYP2D6	A/G	0.093	0.468	0.942	0.931	3.32e-06	-0.127	0.027
rs3844347	10	64131792	ZNF365/ALDH7A1P4	A/G	0.358	0.652	0.965	0.987	3.34e-06	0.076	0.016
rs7978537	12	9377322	LOC642846/LOC728715	C/T	0.443	0.535	0.983	0.994	3.34e-06	-0.072	0.016
chr22:40714356	22	40714356	SEPT3	C/G	0.059	0.024	0.65	0.695	3.34e-06	-0.181	0.039
rs10843175	12	9377702	LOC642846/LOC728715	A/G	0.445	0.556	0.985	0.996	3.35e-06	-0.072	0.016
chr22:40851728	22	40851728	LOC246785/CYP2D6	G/A	0.084	0.844	0.931	0.914	3.41e-06	-0.133	0.029
rs57532200	2	120511096	EPB41L5	T/G	0.259	0.713	0.943	0.99	3.41e-06	-0.082	0.018
rs9523848	13	93581791	GPC6	G/T	0.293	0.129	0.98	0.977	3.43e-06	-0.081	0.017
rs5752788	22	29149625	SEC14L2	G/A	0.187	0.029	0.971	0.963	3.45e-06	0.095	0.021
chr22:40842923	22	40842923	LOC246785/LOC100132273	T/C	0.101	0.287	0.996	0.998	3.45e-06	-0.117	0.025
rs4324787	6	151926707	C6orf97	G/T	0.363	0.932	0.996	0.998	3.49e-06	0.075	0.016
rs3781213	10	64135029	ZNF365/ALDH7A1P4	G/C	0.359	0.64	0.96	0.983	3.49e-06	0.076	0.016
rs17001907	22	40834346	LOC246785/LOC100132273	T/C	0.092	0.585	0.999	0.999	3.54e-06	-0.121	0.026
rs10483203	22	40829953	LOC100132273	A/T	0.091	0.549	0.994	0.994	3.58e-06	-0.122	0.026
rs7978746	12	9377437	LOC642846/LOC728715	C/T	0.445	0.545	0.989	0.993	3.58e-06	-0.072	0.016
rs11049231	12	28091700	PTHLH/LOC100129646	G/A	0.043	0.764	0.985	0.982	3.6e-06	-0.18	0.039
rs580384	3	62733366	CADPS	T/C	0.089	0.851	0.999	0.999	3.62e-06	-0.124	0.027
rs56283550	22	40831888	LOC100132273	G/A	0.092	0.526	0.998	1	3.65e-06	-0.121	0.026
rs900195	6	151925377	C6orf97	T/C	0.363	0.918	1	1	3.65e-06	0.074	0.016
rs56880293	10	64129516	ZNF365/ALDH7A1P4	T/A	0.292	1	0.951	0.991	3.66e-06	0.08	0.017
rs965344	14	94818078	CLMN	G/A	0.205	0.669	0.983	0.994	3.71e-06	-0.088	0.019
rs2971927	3	62733032	CADPS	A/G	0.089	0.851	0.999	1	3.72e-06	-0.124	0.027
rs10437344	10	64112690	ZNF365/ALDH7A1P4	G/A	0.305	0.85	0.984	0.987	3.73e-06	0.079	0.017
rs10821988	10	64150519	ZNF365/ALDH7A1P4	G/A	0.361	0.693	0.996	0.998	3.73e-06	0.075	0.016
chr22:40843365	22	40843365	LOC246785/LOC100132273	G/C	0.09	0.58	0.978	0.979	3.81e-06	-0.123	0.027
rs10995132	10	64128133	ZNF365/ALDH7A1P4	G/A	0.293	1	0.96	1	3.83e-06	0.079	0.017
chr22:40893789	22	40893789	TCF20	T/C	0.083	0.923	0.904	0.935	3.86e-06	-0.131	0.028
rs2736887	14	94812980	CLMN	G/C	0.205	0.67	0.984	1	3.9e-06	-0.088	0.019
rs926144	14	94813402	CLMN	A/G	0.205	0.636	0.984	1	3.91e-06	-0.088	0.019
chr22:41038192	22	41038192	LOC388906/NFAM1	C/T	0.069	0.325	0.823	0.824	3.95e-06	-0.151	0.033
rs7290019	22	29174790	LOC646513/SEC14L3	G/A	0.053	0.561	0.933	0.953	4.04e-06	0.167	0.036
rs6906130	6	151939873	C6orf97	T/C	0.483	0.344	0.984	0.987	4.12e-06	-0.072	0.016
rs10733773	10	64145086	ZNF365/ALDH7A1P4	G/A	0.361	0.757	0.976	0.992	4.27e-06	0.075	0.016
rs712219	6	151978439	C6orf97	C/T	0.391	0.177	1	1	4.3e-06	-0.072	0.016
rs580358	3	62732799	CADPS	C/A	0.093	0.814	0.961	0.963	4.31e-06	-0.123	0.027
rs11049232	12	28092647	PTHLH/LOC100129646	G/A	0.04	0.917	0.911	0.977	4.33e-06	-0.187	0.041
rs504093	3	62738577	CADPS	G/A	0.089	0.925	1	1	4.33e-06	-0.123	0.027
rs4543879	10	64150794	ZNF365/ALDH7A1P4	C/T	0.359	0.783	0.988	0.988	4.34e-06	0.075	0.016
rs478123	3	62739092	CADPS	G/A	0.089	0.887	0.996	0.997	4.4e-06	-0.123	0.027
rs6001949	22	40904486	TCF20	G/A	0.094	0.555	0.929	0.939	4.43e-06	-0.124	0.027
rs55669535	22	41012819	LOC388906/NFAM1	T/A	0.102	0.269	0.983	0.984	4.5e-06	-0.116	0.025
chr22:29201277	22	29201277	SEC14L3/SDC4P	G/A	0.057	0.642	0.976	0.978	4.51e-06	0.157	0.034
rs17002030	22	40989374	LOC388906	T/C	0.096	0.619	0.954	0.954	4.53e-06	-0.12	0.026
chr10:64129995	10	64129995	ZNF365/ALDH7A1P4	A/C	0.292	0.954	0.952	0.993	4.56e-06	0.079	0.017
rs851970	6	151979157	C6orf97	T/C	0.404	0.378	0.969	0.969	4.56e-06	-0.073	0.016
rs780093	2	27742603	SLC4A1AP	C/T	0.416	0.017	0.999	1	4.57e-06	0.072	0.016
rs1117735	12	9372728	LOC642846/LOC728715	G/A	0.443	0.427	0.988	0.994	4.62e-06	-0.071	0.016
rs1873687	10	64136875	ZNF365/ALDH7A1P4	T/C	0.362	0.718	0.972	1	4.65e-06	0.074	0.016
rs7301059	12	9374919	LOC642846/LOC728715	G/A	0.454	0.544	0.965	0.967	4.74e-06	-0.072	0.016
rs7102705	11	69143284	IFITM9P/CCND1	G/A	0.211	0.171	0.999	0.999	4.75e-06	0.086	0.019
rs529901	3	62740905	CADPS	G/C	0.09	0.887	0.987	0.991	4.75e-06	-0.123	0.027
rs12355770	10	64137599	ZNF365/ALDH7A1P4	G/A	0.362	0.77	0.973	0.998	4.77e-06	0.074	0.016
rs7300786	12	9374693	LOC642846/LOC728715	G/A	0.452	0.586	0.948	0.948	4.79e-06	-0.073	0.016
rs10761627	10	64140525	ZNF365/ALDH7A1P4	T/C	0.361	0.744	0.975	0.997	4.81e-06	0.074	0.016
rs7091588	10	64140642	ZNF365/ALDH7A1P4	G/T	0.361	0.731	0.975	0.997	4.84e-06	0.074	0.016
rs6479809	10	64138957	ZNF365/ALDH7A1P4	A/G	0.362	0.757	0.975	0.997	4.84e-06	0.074	0.016
rs12158872	22	40832501	LOC100132273	G/C	0.094	0.525	0.986	0.987	4.94e-06	-0.119	0.026
rs4104476	10	64141432	ZNF365/ALDH7A1P4	G/A	0.361	0.797	0.982	0.998	4.96e-06	0.074	0.016
rs2644121	1	201881284	ATP2B4	A/G	0.315	0.871	0.975	0.985	4.98e-06	0.076	0.017
rs2269575	22	29196526	SEC14L3	G/A	0.055	0.636	0.976	0.98	5.02e-06	0.159	0.035
rs11611670	12	9385535	LOC642846/LOC728715	C/T	0.452	0.725	0.944	0.964	5.04e-06	-0.072	0.016
rs12356848	10	64148702	ZNF365/ALDH7A1P4	C/T	0.361	0.744	0.992	0.998	5.05e-06	0.074	0.016
chr4:75424772	4	75424772	EPGN/EREG	A/G	0.218	0.116	0.767	0.798	5.11e-06	-0.095	0.021
rs6005875	22	29174423	LOC646513/SEC14L3	T/C	0.056	0.586	0.982	0.993	5.12e-06	0.158	0.035
rs7837045	8	142540925	FLJ43860	C/A	0.22	0.3	0.871	0.847	5.16e-06	-0.092	0.02
rs6001984	22	41025380	LOC388906/NFAM1	A/G	0.083	0.113	0.849	0.859	5.19e-06	-0.135	0.03
rs7118260	11	69150823	IFITM9P/CCND1	G/A	0.21	0.137	0.994	0.999	5.24e-06	0.086	0.019
chr6:50202617	6	50202617	DEFB112/TFAP2D	G/A	0.053	0.569	0.796	0.817	5.26e-06	-0.174	0.038
rs2970642	8	36832398	MRPS7P1/KCNU1	C/T	0.439	0.329	0.995	0.995	5.4e-06	0.071	0.016
rs10821990	10	64154204	ZNF365/ALDH7A1P4	T/G	0.299	0.79	0.992	0.991	5.45e-06	0.077	0.017
rs4739456	8	36792421	MRPS7P1/KCNU1	A/G	0.438	0.542	0.984	0.99	5.51e-06	0.071	0.016
rs4104477	10	64146649	ZNF365/ALDH7A1P4	G/A	0.361	0.771	0.986	0.999	5.53e-06	0.073	0.016
rs28929474	14	94844947	CLMN	C/T	0.017	0.836	0.998	0.998	5.54e-06	-0.255	0.056
rs7108119	11	69150850	IFITM9P/CCND1	C/T	0.212	0.137	0.975	0.999	5.55e-06	0.085	0.019
rs1529102	2	64495627	RPL23AP37/LOC100128607	G/A	0.495	0.089	0.997	0.997	5.57e-06	0.07	0.015
rs3015787	8	36831953	MRPS7P1/KCNU1	A/G	0.439	0.291	0.997	0.995	5.59e-06	0.07	0.016
rs34065801	13	36531548	FAM48A	T/C	0.176	0.551	0.913	0.903	5.62e-06	0.096	0.021
rs7080900	10	64128913	ZNF365/ALDH7A1P4	T/C	0.291	0.846	0.941	0.998	5.62e-06	0.078	0.017
rs10821987	10	64145637	ZNF365/ALDH7A1P4	C/T	0.361	0.771	0.985	0.999	5.68e-06	0.073	0.016
rs57652775	22	29165866	LOC646513/SEC14L3	C/A	0.057	0.697	0.957	0.974	5.72e-06	0.157	0.035
rs10761628	10	64145543	ZNF365/ALDH7A1P4	G/A	0.361	0.771	0.985	1	5.74e-06	0.073	0.016
rs6986249	8	36788693	MRPS7P1/KCNU1	C/T	0.44	0.451	0.986	0.989	5.77e-06	0.071	0.016
rs898644	8	142542515	FLJ43860	T/C	0.221	0.685	0.894	0.856	5.88e-06	-0.09	0.02
rs2819351	1	201885157	ATP2B4	C/T	0.319	0.887	0.966	0.973	5.91e-06	0.076	0.017
rs12263323	10	64131176	ZNF365/ALDH7A1P4	A/T	0.294	0.969	0.958	0.976	5.94e-06	0.078	0.017
rs3758489	10	64132130	ZNF365/ALDH7A1P4	G/A	0.294	0.908	0.959	0.978	5.96e-06	0.078	0.017
rs7290958	22	29173126	LOC646513/SEC14L3	A/T	0.056	0.698	0.987	0.999	6.03e-06	0.155	0.034
rs7137443	12	9372029	LOC642846/LOC728715	C/T	0.43	0.816	0.945	0.959	6.04e-06	-0.072	0.016
rs6005876	22	29175213	LOC646513/SEC14L3	G/A	0.056	0.642	0.992	0.999	6.1e-06	0.155	0.034
rs60513698	22	29166241	LOC646513/SEC14L3	C/T	0.057	0.697	0.969	0.989	6.11e-06	0.156	0.035
rs7104745	11	125873102	KIRREL3	A/G	0.458	0.645	0.996	0.999	6.14e-06	0.07	0.016
rs5997400	22	29167222	LOC646513/SEC14L3	A/G	0.056	0.698	0.972	1	6.2e-06	0.156	0.034
chr22:29168208	22	29168208	LOC646513/SEC14L3	T/G	0.056	0.698	0.973	1	6.2e-06	0.155	0.034
rs41281601	22	29168339	LOC646513/SEC14L3	G/A	0.056	0.698	0.973	1	6.21e-06	0.155	0.034
rs5997404	22	29189446	SEC14L3	G/A	0.056	0.643	0.996	0.997	6.3e-06	0.155	0.034
chr4:187239569	4	187239569	TLR3	C/T	0.013	1	0.596	0.56	6.34e-06	0.406	0.09
rs16986714	22	29187419	SEC14L3	C/T	0.056	0.643	0.996	0.997	6.35e-06	0.155	0.034
rs3781215	10	64145926	ZNF365/ALDH7A1P4	T/G	0.363	0.732	0.979	0.992	6.37e-06	0.073	0.016
rs10466033	10	76703006	COMTD1/SPA17P1	A/G	0.008	0.144	0.806	0.943	6.38e-06	0.437	0.097
rs6005879	22	29178314	LOC646513/SEC14L3	G/A	0.056	0.642	0.992	0.998	6.39e-06	0.155	0.034
rs61159171	7	111642646	ZNF277	C/T	0.348	0.522	0.945	0.956	6.4e-06	-0.075	0.017
rs34479159	2	179104298	TTN	T/C	0.19	0.959	0.968	0.963	6.44e-06	0.089	0.02
rs7776340	6	151945666	C6orf97	T/C	0.491	0.267	0.969	0.965	6.48e-06	-0.071	0.016
chr6:67596834	6	67596834	NUFIP1P	G/A	0.002	1	0.387	0.543	6.55e-06	1.008	0.224
chr22:45895495	22	45895495	LOC100128818/TBC1D22A	C/T	0.199	0	0.509	0.589	6.56e-06	0.115	0.026
rs5997403	22	29181384	LOC646513/SEC14L3	C/T	0.056	0.642	0.992	0.997	6.57e-06	0.155	0.034
rs28649265	13	93582864	GPC6	A/T	0.271	0.003	0.873	0.869	6.61e-06	-0.085	0.019
chr3:130940319	3	130940319	TMCC1	C/A	0.002	1	0.769	0.688	6.62e-06	1.223	0.271
rs3757318	6	151914113	C6orf97	G/A	0.078	0.955	0.989	0.987	6.67e-06	0.132	0.029
rs4907372	8	142544448	FLJ43860	C/T	0.221	0.724	0.923	0.887	6.8e-06	-0.088	0.02
rs2716816	4	180383312	RPL19P8	T/C	0.149	0.42	0.941	0.997	6.85e-06	0.098	0.022
rs2820318	1	201878620	ATP2B4	T/C	0.32	0.762	0.986	0.989	6.86e-06	0.075	0.017
rs7987832	13	36503216	FAM48A	G/A	0.389	0.645	0.827	0.828	6.86e-06	0.078	0.017
rs2820323	1	201883160	ATP2B4	G/A	0.322	0.776	0.992	0.996	6.89e-06	0.074	0.017
rs2819347	1	201884288	ATP2B4	C/G	0.322	0.804	0.985	0.995	6.91e-06	0.074	0.017
rs307402	8	142544504	FLJ43860	C/T	0.222	0.558	0.932	0.894	6.94e-06	-0.088	0.019
rs186234	3	62738425	CADPS	C/T	0.056	0.348	0.988	0.987	7.01e-06	-0.149	0.033
rs7290679	22	29173232	LOC646513/SEC14L3	C/T	0.047	0.609	0.884	0.924	7.09e-06	0.176	0.039
rs2819349	1	201885026	ATP2B4	C/T	0.323	0.803	0.98	0.99	7.12e-06	0.074	0.017
rs3942977	8	142544857	FLJ43860	G/C	0.222	0.558	0.934	0.894	7.17e-06	-0.087	0.019
rs2820319	1	201878650	ATP2B4	G/A	0.322	0.762	0.991	0.995	7.29e-06	0.074	0.017
rs10843034	12	28100397	PTHLH/LOC100129646	G/A	0.034	0.624	0.762	0.961	7.43e-06	-0.198	0.044
rs10843033	12	28100394	PTHLH/LOC100129646	T/C	0.034	0.624	0.762	0.961	7.46e-06	-0.198	0.044
rs10740076	10	64156110	ZNF365/ALDH7A1P4	T/C	0.326	0.651	1	0.999	7.49e-06	0.074	0.017
rs2820317	1	201878537	ATP2B4	G/C	0.321	0.762	0.991	0.994	7.53e-06	0.074	0.017
rs2819346	1	201882087	ATP2B4	A/C	0.319	0.789	0.979	0.984	7.54e-06	0.075	0.017
rs780094	2	27741237	SLC4A1AP	C/T	0.417	0.013	1	1	7.54e-06	0.07	0.016
rs13084123	3	60763089	NPCDR1/PTPRG	C/G	0.335	0.168	0.989	0.988	7.58e-06	-0.073	0.016
rs7987208	13	36503223	FAM48A	T/C	0.388	0.75	0.83	0.831	7.64e-06	0.077	0.017
chr22:40924662	22	40924662	TCF20	A/T	0.088	0.475	0.923	0.966	7.64e-06	-0.121	0.027
chr6:50154288	6	50154288	DEFB112/TFAP2D	T/C	0.089	0.299	0.92	0.931	7.65e-06	-0.127	0.028
rs7464408	8	36787290	MRPS7P1/KCNU1	G/A	0.443	0.491	0.973	0.975	7.65e-06	0.07	0.016
rs13249011	8	36785504	MRPS7P1/KCNU1	G/A	0.439	0.471	0.982	0.983	7.68e-06	0.07	0.016
chr6:50180549	6	50180549	DEFB112/TFAP2D	T/C	0.075	1	0.93	0.95	7.76e-06	-0.136	0.031
rs2820322	1	201880300	ATP2B4	T/C	0.315	0.788	0.963	0.967	7.78e-06	0.076	0.017
rs2820321	1	201880296	ATP2B4	G/C	0.315	0.788	0.963	0.967	7.8e-06	0.075	0.017
chr22:29186026	22	29186026	SEC14L3	G/A	0.056	0.59	0.993	0.996	7.92e-06	0.153	0.034
rs10740075	10	64156046	ZNF365/ALDH7A1P4	G/C	0.337	0.872	0.979	0.98	7.94e-06	0.074	0.017
chr6:50150047	6	50150047	DEFB112/TFAP2D	G/A	0.089	0.241	0.923	0.934	7.98e-06	-0.127	0.028
rs499596	3	62732491	CADPS	T/C	0.09	0.814	0.978	0.983	7.99e-06	-0.12	0.027
rs3015792	8	36828215	MRPS7P1/KCNU1	A/G	0.439	0.169	1	1	8.01e-06	0.069	0.015
rs10488023	7	36952021	ELMO1	A/G	0.142	0.081	0.987	0.987	8.03e-06	0.099	0.022
chr6:50164812	6	50164812	DEFB112/TFAP2D	G/A	0.075	1	0.946	0.951	8.08e-06	-0.136	0.03
chr6:50166437	6	50166437	DEFB112/TFAP2D	G/A	0.075	1	0.945	0.952	8.1e-06	-0.136	0.03
chr22:40974360	22	40974360	LOC388906	A/G	0.068	0.112	0.841	0.851	8.16e-06	-0.144	0.032
chr3:116704634	3	116704634	LOC645207/GAP43	G/A	0.054	0.491	0.837	0.845	8.16e-06	-0.165	0.037
rs2893898	10	64150773	ZNF365/ALDH7A1P4	C/T	0.295	0.717	0.988	0.987	8.18e-06	0.076	0.017
rs13026005	2	179094245	PLEKHA3/TTN	C/A	0.21	0.87	0.971	0.974	8.21e-06	0.085	0.019
rs1010669	8	36780209	MRPS7P1/KCNU1	G/A	0.433	0.385	0.98	0.982	8.24e-06	0.07	0.016
rs10128315	10	64196217	ALDH7A1P4/ADO	G/T	0.233	0.648	0.767	0.988	8.27e-06	0.085	0.019
rs5997399	22	29167119	LOC646513/SEC14L3	C/T	0.054	0.635	0.937	0.974	8.36e-06	0.158	0.035
rs2433388	2	64493619	RPL23AP37/LOC100128607	A/T	0.495	0.101	0.991	0.991	8.4e-06	-0.069	0.015
chr22:29213446	22	29213446	SDC4P/SEC14L4	G/A	0.048	0.696	0.924	0.897	8.42e-06	0.174	0.039
rs10107172	8	142546313	FLJ43860	C/T	0.234	0.607	0.889	0.845	8.45e-06	-0.088	0.02
chr6:50160256	6	50160256	DEFB112/TFAP2D	G/A	0.075	1	0.953	0.948	8.46e-06	-0.135	0.03
chr22:40984322	22	40984322	LOC388906	C/T	0.068	0.112	0.841	0.85	8.46e-06	-0.144	0.032
rs10503996	8	36792043	MRPS7P1/KCNU1	A/G	0.436	0.501	0.996	0.999	8.49e-06	0.069	0.016
rs10445767	2	179103337	TTN	A/T	0.204	0.943	0.997	0.997	8.5e-06	0.084	0.019
rs7386222	8	36789591	MRPS7P1/KCNU1	G/A	0.436	0.491	0.997	1	8.53e-06	0.069	0.016
rs62177227	2	179096916	PLEKHA3/TTN	G/A	0.207	0.962	0.984	0.988	8.63e-06	0.084	0.019
rs10097345	8	36788016	MRPS7P1/KCNU1	T/C	0.436	0.471	0.996	0.998	8.76e-06	0.069	0.016
rs34365	12	9392362	LOC642846/LOC728715	G/C	0.449	0.082	0.869	0.88	8.79e-06	-0.073	0.017
chr6:50162158	6	50162158	DEFB112/TFAP2D	C/T	0.073	0.952	0.939	0.937	8.86e-06	-0.137	0.031
rs28552449	22	40854814	CYP2D6	G/A	0.093	0.365	0.931	0.937	8.93e-06	-0.12	0.027
rs10089755	8	36786396	MRPS7P1/KCNU1	T/C	0.436	0.481	0.994	0.996	8.98e-06	0.069	0.016
rs58263042	18	29979575	NOL4	G/C	0.061	0.657	0.737	0.755	9.01e-06	-0.165	0.037
rs7746854	6	151928342	C6orf97	T/C	0.429	0.71	0.986	0.99	9.02e-06	0.07	0.016
rs12210307	6	151928164	C6orf97	C/T	0.429	0.735	0.987	0.99	9.02e-06	0.07	0.016
rs851997	6	151985550	C6orf97/ESR1	G/A	0.401	0.249	0.999	0.999	9.08e-06	0.07	0.016
rs9601689	13	36513429	FAM48A	G/A	0.345	0.26	0.999	1	9.09e-06	0.072	0.016
chr6:50093646	6	50093646	DEFB110	C/A	0.094	0.198	0.93	0.935	9.11e-06	-0.123	0.028
rs6001915	22	40840614	LOC246785/LOC100132273	A/G	0.076	0	0.86	0.836	9.12e-06	-0.139	0.031
rs6549915	3	29209151	MESTP4/RBMS3	C/T	0.444	0	0.782	0.776	9.15e-06	-0.078	0.018
rs10488021	7	36942224	ELMO1	A/G	0.138	0.188	0.966	0.964	9.19e-06	0.101	0.023
rs6468385	8	36803712	MRPS7P1/KCNU1	G/A	0.438	0.461	0.992	0.997	9.2e-06	0.069	0.016
rs6468384	8	36772358	MRPS7P1/KCNU1	A/C	0.436	0.481	0.986	0.988	9.22e-06	0.069	0.016
chr22:40953763	22	40953763	TCF20/LOC388906	C/T	0.094	0.422	0.992	0.986	9.23e-06	-0.115	0.026
rs10108041	8	36776267	MRPS7P1/KCNU1	G/T	0.436	0.491	0.987	0.989	9.24e-06	0.069	0.016
rs6899533	6	151926133	C6orf97	C/T	0.429	0.723	0.988	0.991	9.26e-06	0.07	0.016
rs6915274	6	151925887	C6orf97	G/C	0.429	0.735	0.989	0.992	9.37e-06	0.07	0.016
rs10128203	10	64195873	ALDH7A1P4/ADO	A/G	0.234	0.682	0.764	0.998	9.38e-06	0.084	0.019
rs2970651	8	36838799	MRPS7P1/KCNU1	C/G	0.431	0.204	0.993	0.999	9.41e-06	0.069	0.016
rs4739454	8	36771409	KCNU1	G/A	0.438	0.521	0.979	0.982	9.48e-06	0.069	0.016
rs7752591	6	151947068	C6orf97	A/G	0.482	0.498	1	1	9.49e-06	-0.069	0.015
rs5995876	22	40972056	LOC388906	G/A	0.103	0.174	0.96	0.991	9.51e-06	-0.112	0.025
chr6:50226893	6	50226893	DEFB112/TFAP2D	C/T	0.071	0.79	0.867	0.907	9.54e-06	-0.142	0.032
rs10445766	2	179103140	TTN	C/T	0.205	0.981	0.996	0.998	9.56e-06	0.084	0.019
chr6:50227385	6	50227385	DEFB112/TFAP2D	C/T	0.071	0.841	0.866	0.906	9.61e-06	-0.142	0.032
rs1260326	2	27730940	SUPT7L	C/T	0.426	0.001	0.996	0.995	9.61e-06	0.069	0.016
rs10095002	8	36770358	KCNU1	T/C	0.436	0.491	0.965	0.967	9.71e-06	0.07	0.016
rs860592	3	62744154	CADPS	T/A	0.092	0.501	0.957	0.966	9.72e-06	-0.119	0.027
chr22:40840610	22	40840610	LOC246785/LOC100132273	G/A	0.075	0	0.858	0.829	9.76e-06	-0.14	0.032
rs7460902	8	36783527	MRPS7P1/KCNU1	G/A	0.432	0.489	0.983	0.986	9.77e-06	0.069	0.016
rs11049230	12	28091653	PTHLH/LOC100129646	G/A	0.034	1	0.855	0.927	9.79e-06	-0.193	0.044
chr6:50223639	6	50223639	DEFB112/TFAP2D	T/G	0.071	0.79	0.864	0.905	9.8e-06	-0.142	0.032
rs2970655	8	36839454	MRPS7P1/KCNU1	G/A	0.433	0.234	0.984	0.992	9.85e-06	0.069	0.016
chr22:40994744	22	40994744	LOC388906	T/C	0.11	0.176	0.958	0.958	9.95e-06	-0.11	0.025
chr6:50221478	6	50221478	DEFB112/TFAP2D	G/C	0.07	0.894	0.811	0.907	9.98e-06	-0.142	0.032
chr22:29163311	22	29163311	LOC646513/SEC14L3	G/A	0.052	0.801	0.962	0.978	1e-05	0.158	0.036
rs805583	12	28152993	PTHLH/LOC100129646	G/A	0.303	0.818	0.837	0.931	1e-05	-0.078	0.018
rs60240939	12	28181174	PTHLH/LOC100129646	A/G	0.304	0.544	0.865	0.91	1e-05	-0.078	0.018
rs3734804	6	151939181	C6orf97	A/G	0.477	0.431	0.995	1	1e-05	-0.068	0.016
rs7291783	22	29257746	LOC730005	G/A	0.056	0.216	0.828	0.835	1e-05	0.166	0.038
rs56414520	2	120553107	EPB41L5	T/C	0.259	0.761	0.957	0.959	1.02e-05	-0.079	0.018
rs2004597	8	142541534	FLJ43860	T/C	0.234	0.366	0.837	0.806	1.02e-05	-0.089	0.02
chr10:63230313	10	63230313	C10orf107/ARID5B	T/C	0.002	1	0.511	0.033	1.02e-05	1.327	0.301
rs2970653	8	36839221	MRPS7P1/KCNU1	T/C	0.431	0.234	0.992	1	1.03e-05	0.068	0.016
rs7041595	9	97389287	PTCH1/PSMA7P	A/G	0.383	0.137	0.992	0.993	1.03e-05	-0.07	0.016
chr6:50227659	6	50227659	DEFB112/TFAP2D	C/T	0.072	0.893	0.846	0.887	1.03e-05	-0.142	0.032
rs4528762	2	121079515	LOC84931/GLI2	A/C	0.281	0	0.305	0.69	1.03e-05	0.1	0.023
rs6244	12	28116062	PTHLH/LOC100129646	G/A	0.036	0.566	0.803	0.999	1.03e-05	-0.186	0.042
rs10110997	8	36839608	MRPS7P1/KCNU1	G/C	0.431	0.241	0.992	1	1.03e-05	0.068	0.016
rs6245	12	28116057	PTHLH/LOC100129646	C/T	0.036	0.566	0.805	0.999	1.03e-05	-0.186	0.042
rs4432988	6	151923870	C6orf97	A/C	0.429	0.711	0.985	0.989	1.04e-05	0.069	0.016
rs2970652	8	36839190	MRPS7P1/KCNU1	G/C	0.431	0.234	0.993	1	1.04e-05	0.068	0.016
rs6602173	10	17083811	CUBN	T/C	0.363	0.182	0.99	0.998	1.04e-05	0.071	0.016
rs7814839	8	36798075	MRPS7P1/KCNU1	T/C	0.437	0.511	0.994	0.999	1.04e-05	0.068	0.016
rs11836367	12	96027467	NEDD1/MIR135A2	C/T	0.338	0.355	0.998	0.998	1.05e-05	0.072	0.016
rs10872676	6	151943977	C6orf97	T/C	0.482	0.352	0.991	1	1.05e-05	-0.068	0.016
chr3:122497366	3	122497366	STXBP5L	T/A	0.108	0.033	0.871	0.891	1.06e-05	-0.115	0.026
rs3781214	10	64141963	ZNF365/ALDH7A1P4	T/G	0.297	0.775	0.981	0.994	1.06e-05	0.075	0.017
rs9601667	13	36507735	FAM48A	A/G	0.346	0.217	0.986	0.985	1.07e-05	0.072	0.016
rs7358881	13	36507652	FAM48A	C/T	0.346	0.23	0.986	0.985	1.07e-05	0.072	0.016
rs7762097	6	151924379	C6orf97	G/A	0.434	0.699	0.972	0.973	1.08e-05	0.07	0.016
rs6932260	6	151939560	C6orf97	C/T	0.477	0.44	0.992	1	1.09e-05	-0.068	0.016
rs2072473	2	102642495	SLC9A2	G/A	0.139	0.266	0.999	0.999	1.09e-05	0.098	0.022
rs7349925	6	151922064	C6orf97	A/G	0.428	0.747	0.978	0.978	1.09e-05	0.07	0.016
rs39774	7	111637820	ZNF277	G/A	0.347	0.448	0.997	0.997	1.1e-05	-0.071	0.016
rs4129220	9	97390098	PTCH1/PSMA7P	G/A	0.382	0.137	0.981	1	1.11e-05	-0.07	0.016
rs10761347	9	97393023	PTCH1/PSMA7P	C/A	0.384	0.142	0.998	0.999	1.11e-05	-0.07	0.016
rs55655344	3	122494764	STXBP5L	A/G	0.116	0.498	0.948	0.967	1.11e-05	-0.107	0.024
rs7833046	8	36798400	MRPS7P1/KCNU1	T/A	0.439	0.471	0.985	0.99	1.11e-05	0.068	0.016
rs7025121	9	97388838	PTCH1/PSMA7P	C/T	0.384	0.137	0.997	0.998	1.12e-05	-0.07	0.016
rs13134504	4	75420056	EPGN/EREG	A/G	0.347	0	0.499	0.551	1.12e-05	0.097	0.022
chr11:58449045	11	58449045	GLYATL1P2/GLYATL1	C/T	0	1	0.143	0.061	1.14e-05	10.765	2.453
rs12711943	2	121237837	LOC84931/GLI2	A/G	0.061	0.465	0.881	0.934	1.14e-05	0.147	0.033
rs28402381	9	97399708	PTCH1/PSMA7P	C/T	0.384	0.137	0.999	0.998	1.15e-05	-0.069	0.016
chr5:154614497	5	154614497	LOC100131520/LOC100130088	G/C	0.022	0.09	0.925	0.97	1.16e-05	-0.232	0.053
rs7041301	9	97389071	PTCH1/PSMA7P	A/C	0.384	0.137	0.997	0.998	1.16e-05	-0.07	0.016
rs2970650	8	36837650	MRPS7P1/KCNU1	C/T	0.433	0.222	0.994	0.997	1.16e-05	0.068	0.016
rs4591859	6	151943639	C6orf97	C/T	0.483	0.368	0.987	0.994	1.17e-05	-0.068	0.016
rs9575010	13	36537653	FAM48A/CSNK1A1L	C/T	0.186	0.817	0.967	0.972	1.17e-05	0.088	0.02
rs10771398	12	28117485	PTHLH/LOC100129646	T/C	0.082	0.719	0.965	0.98	1.17e-05	-0.123	0.028
rs13018066	2	179099946	TTN	C/T	0.205	1	1	1	1.18e-05	0.083	0.019
rs6001962	22	40949210	TCF20/LOC388906	A/G	0.105	0.175	0.994	0.997	1.19e-05	-0.109	0.025
chr2:120510888	2	120510888	EPB41L5	A/G	0.193	0.18	0.809	0.885	1.2e-05	-0.092	0.021
rs7976725	12	28183286	PTHLH/LOC100129646	A/G	0.232	0.238	0.998	0.999	1.2e-05	-0.08	0.018
rs17002034	22	40996367	LOC388906	G/T	0.093	0.393	0.996	0.995	1.22e-05	-0.114	0.026
rs6001954	22	40921680	TCF20	T/G	0.105	0.118	0.977	0.999	1.24e-05	-0.109	0.025
rs1738386	6	151990235	C6orf97/ESR1	T/C	0.384	0.488	0.936	0.945	1.24e-05	0.071	0.016
rs2820309	1	201834944	OPTC/ATP2B4	A/G	0.297	0.238	0.919	0.935	1.26e-05	0.077	0.018
rs34985844	2	41392392	LOC729984/LDHAP3	G/A	0.274	0.315	0.921	0.925	1.26e-05	-0.078	0.018
rs60388782	22	29208952	SDC4P/SEC14L4	C/G	0.055	0.873	0.996	0.996	1.27e-05	0.152	0.035
rs2970663	8	36827102	MRPS7P1/KCNU1	T/C	0.439	0.37	0.995	0.998	1.27e-05	0.068	0.016
rs7284322	22	29208838	SDC4P/SEC14L4	C/A	0.055	0.873	0.996	0.996	1.27e-05	0.152	0.035
chr22:40833146	22	40833146	LOC100132273	A/G	0.086	1	0.937	0.926	1.28e-05	-0.123	0.028
chr22:40879843	22	40879843	CYP2D8P1	C/T	0.101	0.463	0.948	0.979	1.29e-05	-0.112	0.026
rs11682103	2	120519463	EPB41L5	C/T	0.267	0.937	0.978	0.992	1.29e-05	-0.076	0.018
rs11730922	4	16170210	LDB2	A/C	0.344	0.349	0.993	0.992	1.29e-05	-0.071	0.016
rs733498	2	102643525	SLC9A2	C/T	0.14	0.296	1	1	1.3e-05	0.097	0.022
rs17002038	22	41000964	LOC388906	C/T	0.094	0.446	0.992	0.994	1.3e-05	-0.113	0.026
chr12:28184861	12	28184861	PTHLH/LOC100129646	A/G	0.022	1	0.374	0.595	1.31e-05	-0.3	0.069
rs6005900	22	29215249	SEC14L4	A/C	0.055	0.873	0.997	0.997	1.32e-05	0.152	0.035
rs1894590	22	29215449	SEC14L4	G/A	0.055	0.873	0.997	0.997	1.32e-05	0.152	0.035
rs56508188	6	151975773	C6orf97	G/A	0.403	0.236	0.996	0.994	1.32e-05	0.069	0.016
rs1314084	12	28140277	PTHLH/LOC100129646	T/C	0.139	0.377	0.903	0.949	1.32e-05	-0.1	0.023
rs5995870	22	40921816	TCF20	A/G	0.102	0.309	0.961	0.978	1.32e-05	-0.111	0.025
rs7070152	10	64153314	ZNF365/ALDH7A1P4	A/G	0.313	0.527	0.963	0.972	1.32e-05	0.074	0.017
chr5:154616001	5	154616001	LOC100131520/LOC100130088	C/T	0.022	0.084	0.922	0.947	1.33e-05	-0.231	0.053
rs34751132	8	36813588	MRPS7P1/KCNU1	G/A	0.438	0.501	0.995	0.999	1.33e-05	0.068	0.016
rs10843045	12	28124784	PTHLH/LOC100129646	T/A	0.095	0.786	0.988	0.979	1.34e-05	-0.114	0.026
chr5:154607044	5	154607044	LOC100131520/LOC100130088	G/T	0.022	0.057	0.899	0.958	1.34e-05	-0.235	0.054
rs7075904	10	64144182	ZNF365/ALDH7A1P4	C/G	0.294	0.878	0.972	0.989	1.34e-05	0.075	0.017
rs10100663	8	36824583	MRPS7P1/KCNU1	T/C	0.436	0.432	0.986	0.99	1.34e-05	0.068	0.016
chr22:40935623	22	40935623	TCF20	C/T	0.095	0.236	0.985	0.997	1.35e-05	-0.112	0.026
chr2:77689351	2	77689351	LRRTM4/RPL38P2	G/C	0.017	0.172	0.766	0.702	1.36e-05	0.296	0.068
rs11683731	2	120550762	EPB41L5	C/T	0.267	0.735	0.985	0.987	1.36e-05	-0.076	0.018
rs5995871	22	40922332	TCF20	A/G	0.105	0.139	0.979	1	1.36e-05	-0.108	0.025
chr6:50210861	6	50210861	DEFB112/TFAP2D	C/T	0.072	1	0.859	0.916	1.37e-05	-0.137	0.032
chr5:154604325	5	154604325	LOC100131520/LOC100130088	C/A	0.022	0.057	0.863	0.941	1.37e-05	-0.237	0.055
chr6:50219555	6	50219555	DEFB112/TFAP2D	C/T	0.072	0.897	0.859	0.913	1.37e-05	-0.137	0.032
chr6:50215153	6	50215153	DEFB112/TFAP2D	C/T	0.072	1	0.859	0.917	1.37e-05	-0.137	0.032
chr22:40956816	22	40956816	TCF20/LOC388906	G/A	0.095	0.312	0.996	0.994	1.38e-05	-0.112	0.026
rs932379	22	40952534	TCF20/LOC388906	A/T	0.095	0.312	0.996	0.997	1.39e-05	-0.112	0.026
chr22:41018451	22	41018451	LOC388906/NFAM1	C/T	0.098	0.291	0.952	0.963	1.39e-05	-0.112	0.026
rs56303543	2	120556645	EPB41L5	A/G	0.262	0.811	0.961	0.969	1.4e-05	-0.077	0.018
rs10110766	8	36809298	MRPS7P1/KCNU1	T/C	0.438	0.501	0.996	0.999	1.4e-05	0.067	0.016
rs13276787	8	36826690	MRPS7P1/KCNU1	T/C	0.441	0.423	0.983	0.986	1.4e-05	0.068	0.016
rs9941965	22	29203402	SEC14L3/SDC4P	G/A	0.055	0.81	0.993	0.994	1.4e-05	0.151	0.035
rs10189247	2	120551710	EPB41L5	C/T	0.268	0.905	0.992	0.994	1.41e-05	-0.076	0.017
rs7606911	2	120573539	EPB41L5	T/C	0.268	0.859	0.999	1	1.41e-05	-0.076	0.017
rs12160047	22	40967695	LOC388906	A/G	0.105	0.162	0.998	0.996	1.41e-05	-0.108	0.025
rs4263120	2	120569153	EPB41L5	G/A	0.268	0.859	0.998	0.998	1.41e-05	-0.076	0.017
rs12995008	2	179100114	TTN	T/C	0.204	1	0.998	0.998	1.41e-05	0.082	0.019
rs59423169	2	120547646	EPB41L5	A/C	0.268	0.874	0.991	0.994	1.41e-05	-0.076	0.017
chr5:42342738	5	42342738	LOC100130042/GHR	T/C	0.01	1	0.506	0.523	1.41e-05	0.468	0.108
rs6519764	22	29219122	SEC14L4	C/A	0.055	0.81	0.997	0.996	1.42e-05	0.151	0.035
rs10165049	2	120551996	EPB41L5	G/A	0.26	0.936	0.954	0.962	1.42e-05	-0.078	0.018
rs5995881	22	41015883	LOC388906/NFAM1	A/G	0.084	0.301	0.867	0.864	1.42e-05	-0.128	0.029
rs11689531	2	120550829	EPB41L5	A/G	0.268	0.89	0.991	0.994	1.43e-05	-0.076	0.017
rs13136463	4	75420949	EPGN/EREG	A/G	0.34	0	0.489	0.539	1.43e-05	0.097	0.022
rs2698533	2	64498405	RPL23AP37/LOC100128607	G/T	0.484	0.117	0.973	0.985	1.43e-05	0.067	0.015
rs11681963	2	120542815	EPB41L5	G/A	0.268	0.874	0.991	0.995	1.44e-05	-0.076	0.017
rs997199	12	28119384	PTHLH/LOC100129646	C/A	0.084	1	0.996	0.999	1.44e-05	-0.12	0.028
chr22:40918712	22	40918712	TCF20	C/T	0.095	0.252	0.976	0.993	1.44e-05	-0.112	0.026
rs6001974	22	40979164	LOC388906	A/G	0.105	0.162	0.995	0.994	1.44e-05	-0.108	0.025
chr22:40979648	22	40979648	LOC388906	T/C	0.105	0.162	0.995	0.994	1.44e-05	-0.108	0.025
rs6001973	22	40977556	LOC388906	T/C	0.105	0.162	0.997	0.996	1.45e-05	-0.108	0.025
rs28444678	22	40974252	LOC388906	T/C	0.105	0.162	0.998	0.996	1.45e-05	-0.108	0.025
rs9574926	13	36498356	FAM48A	G/A	0.344	0.361	0.967	0.955	1.45e-05	0.072	0.017
rs17002024	22	40975268	LOC388906	C/T	0.105	0.162	0.997	0.996	1.45e-05	-0.108	0.025
chr6:50127823	6	50127823	DEFB112/TFAP2D	T/C	0.09	0.49	0.945	0.951	1.45e-05	-0.121	0.028
rs10187919	2	120526296	EPB41L5	C/T	0.267	0.921	0.994	0.999	1.46e-05	-0.076	0.017
rs17002036	22	40997111	LOC388906	G/A	0.094	0.266	0.992	0.994	1.47e-05	-0.112	0.026
chr22:40992235	22	40992235	LOC388906	A/C	0.105	0.162	0.996	0.996	1.47e-05	-0.108	0.025
chr4:75423016	4	75423016	EPGN/EREG	C/T	0.339	0	0.474	0.529	1.47e-05	0.098	0.023
rs13003146	2	179097620	PLEKHA3/TTN	C/T	0.206	1	0.986	1	1.47e-05	0.082	0.019
rs12159764	22	29224844	SEC14L4	C/G	0.055	0.749	0.997	0.997	1.48e-05	0.151	0.035
rs55960299	22	40932066	TCF20	G/C	0.095	0.236	0.983	0.997	1.48e-05	-0.112	0.026
rs55722862	22	40932041	TCF20	A/C	0.095	0.236	0.983	0.997	1.49e-05	-0.111	0.026
rs6005905	22	29225457	SEC14L4	A/G	0.055	0.749	0.997	0.997	1.49e-05	0.151	0.035
rs4304993	15	33667669	LOC100130660	C/T	0.284	0.264	1	1	1.49e-05	0.073	0.017
rs6791070	3	62747006	CADPS	T/G	0.096	0.344	0.907	0.937	1.49e-05	-0.117	0.027
rs3015779	8	36848472	MRPS7P1/KCNU1	G/A	0.432	0.255	0.999	1	1.5e-05	0.067	0.016
chr3:122508275	3	122508275	STXBP5L	T/A	0.119	0.658	0.978	0.998	1.5e-05	-0.103	0.024
rs6542549	2	120526832	EPB41L5	T/A	0.267	0.921	0.994	0.999	1.5e-05	-0.075	0.017
chr3:122509224	3	122509224	STXBP5L	A/C	0.119	0.658	0.978	0.999	1.5e-05	-0.103	0.024
chr6:50190214	6	50190214	DEFB112/TFAP2D	G/A	0.076	0.674	0.855	0.906	1.5e-05	-0.135	0.031
rs8001225	13	36514506	FAM48A	A/C	0.347	0.283	0.991	1	1.5e-05	0.07	0.016
rs2970654	8	36839433	MRPS7P1/KCNU1	A/T	0.434	0.247	0.969	0.976	1.51e-05	0.068	0.016
rs28567076	22	40984798	LOC388906	A/C	0.105	0.162	0.996	0.995	1.51e-05	-0.107	0.025
rs5995875	22	40960692	TCF20/LOC388906	C/T	0.107	0.151	0.98	0.979	1.51e-05	-0.107	0.025
rs1982669	2	120539339	EPB41L5	C/T	0.269	0.781	0.986	0.99	1.52e-05	-0.076	0.017
rs6005907	22	29227971	SEC14L4	G/A	0.055	0.749	1	0.999	1.52e-05	0.15	0.035
rs16985899	22	40963402	LOC388906	C/T	0.095	0.313	0.998	0.996	1.52e-05	-0.111	0.026
rs56092708	22	40962808	LOC388906	G/A	0.095	0.313	0.998	0.996	1.52e-05	-0.111	0.026
rs6001980	22	41004384	LOC388906/NFAM1	T/C	0.105	0.163	0.995	0.997	1.53e-05	-0.107	0.025
rs3015773	8	36853367	MRPS7P1/KCNU1	G/A	0.43	0.311	0.969	0.972	1.53e-05	0.068	0.016
chr22:40967688	22	40967688	LOC388906	C/T	0.095	0.313	0.997	0.996	1.53e-05	-0.111	0.026
rs17002019	22	40965336	LOC388906	C/T	0.095	0.313	0.997	0.996	1.53e-05	-0.111	0.026
rs17002020	22	40965443	LOC388906	T/C	0.095	0.313	0.997	0.996	1.53e-05	-0.111	0.026
rs6458721	6	50087752	DEFB110	C/A	0.09	0.764	0.963	0.985	1.53e-05	-0.12	0.028
rs56047425	22	40968152	LOC388906	T/C	0.095	0.313	0.997	0.996	1.54e-05	-0.111	0.026
rs56411183	22	40968616	LOC388906	G/A	0.095	0.312	0.997	0.996	1.54e-05	-0.111	0.026
chr6:50086141	6	50086141	DEFB110	T/C	0.09	0.765	0.966	0.992	1.54e-05	-0.119	0.028
chr22:41024846	22	41024846	LOC388906/NFAM1	G/T	0.092	0.388	0.96	0.964	1.54e-05	-0.115	0.027
chr6:50088027	6	50088027	DEFB110	A/C	0.09	0.764	0.963	0.985	1.54e-05	-0.12	0.028
chr22:40969989	22	40969989	LOC388906	A/G	0.095	0.312	0.997	0.996	1.55e-05	-0.111	0.026
chr22:40970711	22	40970711	LOC388906	T/A	0.095	0.312	0.997	0.996	1.55e-05	-0.111	0.026
rs57040689	6	152007611	C6orf97/ESR1	C/G	0.077	0.022	0.634	0.611	1.55e-05	0.158	0.037
chr22:41014472	22	41014472	LOC388906/NFAM1	C/T	0.105	0.162	0.992	0.995	1.55e-05	-0.107	0.025
rs11942466	4	75422078	EPGN/EREG	C/A	0.34	0	0.474	0.532	1.55e-05	0.097	0.023
rs55993771	22	40919559	TCF20	G/C	0.095	0.252	0.976	0.997	1.56e-05	-0.111	0.026
chr22:40972176	22	40972176	LOC388906	G/A	0.095	0.312	0.997	0.995	1.56e-05	-0.111	0.026
rs10771418	12	9358995	LOC642846/LOC728715	A/G	0.402	0.871	0.985	0.987	1.56e-05	-0.068	0.016
chr22:41024854	22	41024854	LOC388906/NFAM1	T/C	0.092	0.388	0.96	0.964	1.56e-05	-0.115	0.027
chr6:50084170	6	50084170	DEFB113/DEFB110	G/C	0.09	0.728	0.969	0.996	1.56e-05	-0.119	0.028
rs55997921	22	41006612	LOC388906/NFAM1	C/A	0.102	0.291	0.966	0.97	1.56e-05	-0.11	0.026
rs6001981	22	41017425	LOC388906/NFAM1	C/T	0.105	0.162	0.99	0.994	1.57e-05	-0.107	0.025
chr3:116728463	3	116728463	LOC645207/GAP43	T/C	0.057	0.854	0.76	0.765	1.57e-05	-0.165	0.038
rs57705902	22	40977121	LOC388906	C/T	0.095	0.312	0.995	0.995	1.57e-05	-0.111	0.026
rs13395536	2	120530301	EPB41L5	G/A	0.267	0.905	0.991	0.997	1.58e-05	-0.075	0.017
rs7561560	2	120530607	EPB41L5	T/G	0.267	0.905	0.991	0.997	1.58e-05	-0.075	0.017
rs7893634	10	17081139	CUBN	G/A	0.363	0.166	0.997	0.998	1.59e-05	0.07	0.016
chr3:122495272	3	122495272	STXBP5L	C/T	0.116	0.469	0.947	0.971	1.59e-05	-0.105	0.024
chr22:40977346	22	40977346	LOC388906	C/T	0.095	0.312	0.991	0.994	1.59e-05	-0.111	0.026
chr22:40995290	22	40995290	LOC388906	G/A	0.095	0.312	0.995	0.997	1.6e-05	-0.111	0.026
rs55853923	22	40987113	LOC388906	T/C	0.095	0.312	0.995	0.995	1.6e-05	-0.111	0.026
chr6:50084112	6	50084112	DEFB113/DEFB110	C/A	0.084	0.912	0.93	0.952	1.6e-05	-0.125	0.029
chr22:41022503	22	41022503	LOC388906/NFAM1	T/C	0.105	0.15	0.987	0.992	1.61e-05	-0.107	0.025
chr22:40986258	22	40986258	LOC388906	G/A	0.095	0.312	0.991	0.995	1.62e-05	-0.111	0.026
rs2970657	8	36840750	MRPS7P1/KCNU1	G/T	0.434	0.267	0.989	0.995	1.62e-05	0.067	0.016
rs59047419	22	41011279	LOC388906/NFAM1	C/A	0.104	0.137	0.979	0.995	1.62e-05	-0.107	0.025
rs1343189	13	36527334	FAM48A	C/T	0.338	0.806	0.982	0.98	1.63e-05	0.071	0.016
rs3218991	2	102646165	SLC9A2	G/A	0.138	0.279	0.991	0.997	1.63e-05	0.096	0.022
rs7249134	19	49297794	ZNF224	C/T	0.236	0.894	0.903	1	1.64e-05	0.079	0.018
rs3015772	8	36853499	MRPS7P1/KCNU1	A/G	0.431	0.327	0.969	0.968	1.64e-05	0.068	0.016
chr3:130894698	3	130894698	TMCC1	G/A	0.001	1	0.393	0.612	1.64e-05	2.302	0.534
rs41357046	3	158299555	LOC100124394/CCNL1	T/A	0.047	0.048	0.55	0.547	1.64e-05	0.209	0.048
rs17002027	22	40984571	LOC388906	T/C	0.095	0.312	0.994	0.995	1.65e-05	-0.111	0.026
rs7332579	13	36500741	FAM48A	A/C	0.339	0.292	0.991	0.998	1.65e-05	0.07	0.016
rs4950743	1	201887457	ATP2B4	T/C	0.288	0.923	0.945	0.954	1.66e-05	0.075	0.017
rs11675883	2	120563351	EPB41L5	G/A	0.266	0.827	0.984	0.986	1.66e-05	-0.076	0.018
chr6:50173109	6	50173109	DEFB112/TFAP2D	G/T	0.069	0.845	0.899	0.923	1.66e-05	-0.138	0.032
rs6001983	22	41023304	LOC388906/NFAM1	C/G	0.105	0.127	0.983	0.99	1.67e-05	-0.107	0.025
rs55719110	22	41005749	LOC388906/NFAM1	T/C	0.099	0.493	0.937	0.951	1.67e-05	-0.112	0.026
rs7592826	2	102646832	SLC9A2	T/C	0.138	0.294	0.99	0.996	1.68e-05	0.096	0.022
rs8085402	18	29992418	NOL4	C/G	0.043	0.089	0.974	0.982	1.68e-05	-0.163	0.038
rs3015774	8	36852610	MRPS7P1/KCNU1	G/A	0.431	0.268	0.982	0.979	1.68e-05	0.067	0.016
chr8:82378341	8	82378341	FABP5/PMP2	C/T	0	1	0.621	0.646	1.68e-05	3.405	0.791
rs3738973	2	120739236	RALB	C/T	0.267	0.905	0.984	0.987	1.69e-05	-0.075	0.018
chr8:82378917	8	82378917	FABP5/PMP2	T/G	0	1	0.621	0.639	1.69e-05	3.403	0.791
rs9315376	13	36527304	FAM48A	G/A	0.406	0	0.756	0.753	1.69e-05	0.078	0.018
chr22:41027870	22	41027870	LOC388906/NFAM1	C/T	0.104	0.127	0.982	0.989	1.7e-05	-0.107	0.025
rs10754372	1	118751956	SPAG17/LOC644094	C/G	0.391	0.075	0.978	0.991	1.7e-05	-0.068	0.016
rs6431396	2	236557057	AGAP1	G/C	0.299	0.038	0.907	0.927	1.7e-05	0.076	0.018
rs9574930	13	36499846	FAM48A	C/T	0.339	0.301	0.993	0.999	1.71e-05	0.07	0.016
chr4:75424324	4	75424324	EPGN/EREG	T/C	0.339	0	0.47	0.524	1.72e-05	0.098	0.023
chr18:29990368	18	29990368	NOL4	T/C	0.043	0.089	0.98	0.983	1.73e-05	-0.162	0.038
rs13020586	2	41392755	LOC729984/LDHAP3	T/C	0.272	0.424	0.907	0.914	1.75e-05	-0.078	0.018
rs11681609	2	120515682	EPB41L5	A/G	0.285	0.923	0.952	0.987	1.76e-05	-0.074	0.017
rs1465752	13	93576368	GPC6	C/T	0.29	0.2	0.96	0.968	1.77e-05	-0.075	0.018
rs10843149	12	9362067	LOC642846/LOC728715	G/A	0.394	0.806	0.97	0.975	1.78e-05	-0.068	0.016
chr22:41019767	22	41019767	LOC388906/NFAM1	G/C	0.095	0.29	0.988	0.991	1.78e-05	-0.111	0.026
rs11684806	2	120511563	EPB41L5	T/C	0.285	0.892	0.948	0.987	1.78e-05	-0.074	0.017
chr22:41018507	22	41018507	LOC388906/NFAM1	G/A	0.095	0.29	0.988	0.992	1.78e-05	-0.111	0.026
chr5:33835091	5	33835091	ADAMTS12	A/T	0.01	0.198	0.83	0.92	1.8e-05	-0.35	0.082
chr6:50113999	6	50113999	DEFB110/DEFB112	G/A	0.092	0.554	0.936	0.94	1.81e-05	-0.12	0.028
chr13:36527303	13	36527303	FAM48A	G/A	0.407	0	0.757	0.754	1.81e-05	0.077	0.018
chr5:154601835	5	154601835	LOC100131520/LOC100130088	T/C	0.022	0.181	0.855	0.906	1.81e-05	-0.24	0.056
rs12484358	22	40774660	WBP2NL/NAGA	G/A	0.116	0.708	0.971	0.977	1.81e-05	-0.103	0.024
chr22:40799954	22	40799954	NAGA/FAM109B	T/C	0.121	0.823	0.89	0.99	1.81e-05	-0.102	0.024
rs6458730	6	50229428	DEFB112/TFAP2D	C/A	0.074	0.733	0.837	0.883	1.81e-05	-0.135	0.032
rs12485003	22	40635276	MIR33A/SHISA8	G/A	0.077	0.08	0.605	0.726	1.82e-05	-0.147	0.034
rs1562246	5	33832234	ADAMTS12	C/T	0.01	0.279	0.739	0.767	1.82e-05	-0.39	0.091
rs4851532	2	102649900	SLC9A2	C/T	0.146	0.185	0.985	0.999	1.82e-05	0.093	0.022
rs9574928	13	36498999	FAM48A	C/T	0.342	0.344	0.98	0.972	1.82e-05	0.07	0.016
rs7670514	4	111133368	EGF	A/G	0.432	0	0.709	0.747	1.83e-05	-0.078	0.018
chr6:50109806	6	50109806	DEFB110/DEFB112	C/T	0.091	0.554	0.952	0.955	1.84e-05	-0.119	0.028
rs16963339	18	29986488	NOL4	G/C	0.043	0.089	0.977	0.981	1.84e-05	-0.161	0.038
rs12328363	2	236546636	AGAP1	C/T	0.295	0.129	0.985	0.998	1.84e-05	0.073	0.017
chr22:29234499	22	29234499	SEC14L4/LOC730005	G/C	0.055	0.749	0.985	0.993	1.85e-05	0.149	0.035
rs7502141	17	3487285	CTNS	C/T	0.394	0.447	0.993	0.988	1.86e-05	-0.068	0.016
rs6479561	9	97406328	PTCH1/PSMA7P	G/A	0.384	0.133	0.999	1	1.86e-05	-0.068	0.016
chr16:82505678	16	82505678	MLYCD	A/C	0.024	0.114	0.926	0.934	1.88e-05	-0.229	0.053
rs1038304	6	151933175	C6orf97	G/A	0.487	0.789	0.995	0.999	1.89e-05	-0.066	0.015
chr22:41026775	22	41026775	LOC388906/NFAM1	C/G	0.095	0.251	0.979	0.986	1.89e-05	-0.111	0.026
rs9820385	3	29208163	MESTP4/RBMS3	G/A	0.422	0	0.798	0.796	1.89e-05	-0.075	0.018
rs10761621	10	64071560	ZNF365	G/A	0.441	0.005	0.8	0.863	1.9e-05	0.073	0.017
rs7989245	13	36499597	FAM48A	T/C	0.338	0.318	0.998	0.999	1.9e-05	0.069	0.016
rs718193	22	41024064	LOC388906/NFAM1	T/C	0.095	0.251	0.982	0.989	1.9e-05	-0.111	0.026
chr22:41026018	22	41026018	LOC388906/NFAM1	T/G	0.095	0.251	0.98	0.988	1.9e-05	-0.111	0.026
rs56108505	22	41024650	LOC388906/NFAM1	T/C	0.095	0.251	0.982	0.989	1.9e-05	-0.111	0.026
rs805511	12	28139733	PTHLH/LOC100129646	A/C	0.146	0.818	0.878	0.943	1.91e-05	-0.096	0.023
rs7983295	13	36499349	FAM48A	A/G	0.338	0.344	0.995	0.987	1.91e-05	0.07	0.016
chr16:82503583	16	82503583	MLYCD	C/T	0.023	0.114	0.929	0.937	1.92e-05	-0.228	0.053
rs9593571	13	36501975	FAM48A	T/C	0.34	0.245	0.963	0.999	1.92e-05	0.07	0.016
rs1293960	6	151970639	C6orf97	G/C	0.393	0	0.694	0.729	1.93e-05	0.08	0.019
rs10843065	12	28176581	PTHLH/LOC100129646	G/C	0.136	0.813	0.971	0.978	1.93e-05	-0.097	0.023
rs9829739	3	29215327	MESTP4/RBMS3	G/A	0.411	0	0.784	0.802	1.93e-05	-0.075	0.018
chr22:41027354	22	41027354	LOC388906/NFAM1	T/C	0.094	0.251	0.976	0.987	1.94e-05	-0.111	0.026
chr3:122508041	3	122508041	STXBP5L	T/C	0.113	0.446	0.955	0.97	1.95e-05	-0.106	0.025
chr10:122046126	10	122046126	LOC651144/RPL21P16	C/A	0.008	0.067	0.895	0.951	1.95e-05	-0.392	0.092
rs17212608	3	122493677	STXBP5L	T/C	0.119	0.605	0.998	0.998	1.96e-05	-0.101	0.024
rs55679248	6	50257653	DEFB112/TFAP2D	G/A	0.075	0.907	0.947	0.957	1.96e-05	-0.127	0.03
chr22:29234647	22	29234647	SEC14L4/LOC730005	G/C	0.052	0.93	0.955	0.948	1.98e-05	0.157	0.037
rs12577069	11	61600167	RPS2P37/INCENP	C/G	0.002	1	0.394	0.536	1.98e-05	0.909	0.213
rs56051217	22	41049402	LOC388906/NFAM1	G/T	0.08	0.398	0.877	0.883	1.99e-05	-0.125	0.029
chr16:13774177	16	13774177	SHISA9/ERCC4	A/T	0.133	0	0.503	0.512	2e-05	-0.138	0.032
chr18:30018382	18	30018382	NOL4	C/T	0.067	0.95	0.961	0.994	2.01e-05	-0.132	0.031
rs813722	12	28152044	PTHLH/LOC100129646	A/G	0.143	0.818	0.901	0.99	2.01e-05	-0.095	0.022
rs1801222	10	17156151	CUBN	G/A	0.327	0.341	0.994	0.995	2.01e-05	-0.07	0.016
rs788456	12	28167635	PTHLH/LOC100129646	A/G	0.302	0.671	0.931	0.955	2.01e-05	-0.074	0.017
rs1267204	12	28143978	PTHLH/LOC100129646	T/C	0.145	0.869	0.889	0.954	2.01e-05	-0.096	0.022
rs61657556	8	82364291	FABP5/PMP2	C/T	0	1	0.576	0.658	2.02e-05	3.13	0.734
rs7139647	13	36516396	FAM48A	T/C	0.348	0.357	0.956	0.959	2.02e-05	0.07	0.016
chr22:41027716	22	41027716	LOC388906/NFAM1	G/A	0.091	0.306	0.946	0.95	2.02e-05	-0.114	0.027
rs788460	12	28150272	PTHLH/LOC100129646	A/T	0.144	0.845	0.894	0.998	2.03e-05	-0.095	0.022
rs2154354	1	118755263	SPAG17/LOC644094	C/G	0.392	0.073	0.974	0.992	2.03e-05	-0.068	0.016
rs2172935	1	201826340	OPTC/ATP2B4	C/T	0.313	0.899	0.99	0.989	2.04e-05	0.071	0.017
rs2698529	2	64503010	RPL23AP37/LOC100128607	G/C	0.455	0.025	0.929	0.943	2.04e-05	0.067	0.016
rs12136216	1	118752408	SPAG17/LOC644094	G/A	0.39	0.073	0.984	0.997	2.05e-05	-0.067	0.016
rs12483888	22	40801312	FAM109B	A/G	0.121	0.97	0.885	0.983	2.06e-05	-0.102	0.024
rs2872216	4	16160115	LDB2	C/T	0.359	0.506	0.984	0.988	2.06e-05	-0.069	0.016
rs2031363	6	50082530	DEFB113/DEFB110	C/G	0.09	0.48	0.974	0.983	2.07e-05	-0.118	0.028
rs10993276	9	97407189	PTCH1/PSMA7P	G/T	0.383	0.129	0.999	0.999	2.07e-05	-0.067	0.016
rs4850995	2	102659753	SLC9A2	G/A	0.145	0.219	0.994	0.999	2.07e-05	0.093	0.022
rs2860377	8	36857771	MRPS7P1/KCNU1	T/G	0.427	0.625	0.947	0.932	2.08e-05	0.068	0.016
rs10923519	1	118752830	SPAG17/LOC644094	G/T	0.391	0.063	0.977	0.992	2.09e-05	-0.068	0.016
rs7513410	1	3169791	PRDM16	T/G	0.191	0.493	0.953	0.944	2.09e-05	0.085	0.02
rs17026501	2	102652286	SLC9A2	G/A	0.138	0.132	0.961	0.972	2.1e-05	0.096	0.022
rs2820313	1	201870221	ATP2B4	A/G	0.304	0.985	0.973	0.979	2.11e-05	0.072	0.017
rs12140435	1	118752618	SPAG17/LOC644094	A/G	0.389	0.073	0.977	0.991	2.11e-05	-0.068	0.016
rs2698528	2	64501764	RPL23AP37/LOC100128607	T/A	0.28	0.827	0.916	0.939	2.11e-05	0.076	0.018
rs6005918	22	29236691	SEC14L4/LOC730005	C/T	0.055	0.749	0.99	0.991	2.13e-05	0.148	0.035
rs12137016	1	118752640	SPAG17/LOC644094	G/A	0.389	0.063	0.985	0.997	2.14e-05	-0.067	0.016
rs2031364	6	50082442	DEFB113/DEFB110	A/T	0.09	0.545	0.976	0.983	2.14e-05	-0.118	0.028
rs9890572	17	3486192	SHPK	G/A	0.395	0.447	0.988	0.985	2.14e-05	-0.067	0.016
rs1361827	13	36522563	FAM48A	A/G	0.337	0.792	0.989	0.99	2.16e-05	0.07	0.016
chr6:50100179	6	50100179	DEFB110/DEFB112	T/C	0.091	0.623	0.954	0.958	2.18e-05	-0.118	0.028
rs11049272	12	28160869	PTHLH/LOC100129646	T/C	0.077	0.301	0.71	0.804	2.18e-05	-0.136	0.032
rs251954	12	28144471	PTHLH/LOC100129646	G/C	0.143	0.791	0.898	0.965	2.2e-05	-0.095	0.022
rs62154652	2	102661190	SLC9A2	A/T	0.156	0.47	0.925	0.933	2.2e-05	0.093	0.022
rs11049697	12	9385339	LOC642846/LOC728715	T/C	0.397	0.96	0.902	0.921	2.21e-05	-0.069	0.016
chr4:108938924	4	108938924	PAPSS1/SGMS2	C/T	0	1	0.191	0.085	2.22e-05	6.424	1.515
rs10516297	4	16166404	LDB2	C/T	0.344	0.349	1	1	2.23e-05	-0.068	0.016
chr22:40936288	22	40936288	TCF20	G/C	0.097	0.272	0.962	0.973	2.24e-05	-0.109	0.026
rs1267211	12	28140829	PTHLH/LOC100129646	T/C	0.142	0.741	0.896	0.959	2.24e-05	-0.096	0.023
chr18:29977689	18	29977689	NOL4	T/C	0.043	0.089	0.985	0.985	2.24e-05	-0.16	0.038
rs3755881	4	96107878	BMPR1B	G/A	0.003	1	0.126	0.782	2.25e-05	-0.618	0.146
rs12254674	10	122058674	LOC651144/RPL21P16	C/T	0.004	0.002	0.985	0.989	2.26e-05	-0.525	0.124
chr10:122055466	10	122055466	LOC651144/RPL21P16	C/T	0.004	0.002	0.97	0.988	2.27e-05	-0.526	0.124
rs58503085	18	29977138	NOL4	C/G	0.043	0.089	0.986	0.988	2.27e-05	-0.159	0.038
chr10:122055339	10	122055339	LOC651144/RPL21P16	G/A	0.004	0.002	0.969	0.988	2.28e-05	-0.526	0.124
rs34265631	2	120517593	EPB41L5	T/C	0.289	1	0.94	0.972	2.28e-05	-0.073	0.017
rs60577454	18	29977097	NOL4	C/A	0.043	0.089	0.986	0.988	2.28e-05	-0.159	0.038
rs1171085	13	36512489	FAM48A	A/G	0.265	0.197	0.977	0.984	2.28e-05	0.074	0.017
rs9812380	3	29215421	MESTP4/RBMS3	C/T	0.428	0	0.773	0.79	2.29e-05	-0.075	0.018
rs4308919	1	3171930	PRDM16	C/T	0.194	0.415	0.962	0.954	2.29e-05	0.084	0.02
chr18:29976050	18	29976050	NOL4	C/T	0.043	0.089	0.993	0.993	2.29e-05	-0.159	0.038
chr22:40990950	22	40990950	LOC388906	T/C	0.099	0.392	0.983	0.992	2.3e-05	-0.107	0.025
rs12472262	2	121095368	LOC84931/GLI2	A/G	0.416	0.365	0.889	0.968	2.3e-05	0.068	0.016
rs3118490	10	796886	C10orf108/LARP4B	G/T	0.333	0.44	0.979	0.995	2.3e-05	-0.07	0.017
chr1:179759426	1	179759426	CACNA1E	C/G	0.094	0.049	0.906	0.893	2.3e-05	-0.121	0.029
chr10:122050390	10	122050390	LOC651144/RPL21P16	G/C	0.004	0.001	0.943	0.988	2.31e-05	-0.527	0.125
rs6908223	6	50082140	DEFB113/DEFB110	C/T	0.089	0.545	0.985	0.988	2.32e-05	-0.117	0.028
rs12244702	10	122051082	LOC651144/RPL21P16	A/G	0.004	0.001	0.944	0.988	2.32e-05	-0.527	0.124
chr3:130879161	3	130879161	TMCC1	T/C	0.001	1	0.388	0.628	2.33e-05	2.466	0.583
rs2077601	8	142541222	FLJ43860	T/A	0.252	0.065	0.766	0.736	2.34e-05	-0.087	0.021
rs4325088	1	3171809	PRDM16	G/C	0.192	0.415	0.972	0.962	2.34e-05	0.084	0.02
chr10:122050050	10	122050050	LOC651144/RPL21P16	G/A	0.004	0.001	0.943	0.988	2.34e-05	-0.527	0.125
rs17202253	12	9361850	LOC642846/LOC728715	A/G	0.395	0.896	0.965	0.998	2.37e-05	-0.067	0.016
rs9479098	6	152004211	C6orf97/ESR1	C/A	0.069	1	0.971	0.979	2.38e-05	0.13	0.031
rs2166433	2	120741083	RALB	C/T	0.275	0.922	0.999	1	2.4e-05	-0.073	0.017
rs17794353	12	9361783	LOC642846/LOC728715	A/G	0.371	0.661	0.906	0.998	2.42e-05	-0.068	0.016
chr10:122065118	10	122065118	LOC651144/RPL21P16	G/A	0.004	0.002	0.996	0.991	2.43e-05	-0.523	0.124
rs2840197	3	122612483	STXBP5L	G/A	0.125	0.503	0.928	0.931	2.44e-05	-0.101	0.024
rs9561197	13	93581002	GPC6	T/G	0.303	0.298	0.999	1	2.44e-05	-0.072	0.017
rs17001868	22	40778231	WBP2NL/NAGA	A/C	0.116	0.881	0.995	0.998	2.44e-05	-0.1	0.024
chr5:41942359	5	41942359	C5orf51	A/G	0.008	1	0.376	0.572	2.45e-05	0.496	0.118
chr3:130917068	3	130917068	TMCC1	C/T	0.001	1	0.656	0.639	2.45e-05	1.459	0.346
rs9601656	13	36502690	FAM48A	A/G	0.342	0.262	0.984	0.997	2.46e-05	0.069	0.016
rs17038333	4	108925267	PAPSS1/SGMS2	C/T	0	1	0.181	0.076	2.48e-05	6.447	1.529
rs12256525	10	122065272	LOC651144/RPL21P16	G/T	0.004	0.002	0.997	0.991	2.49e-05	-0.522	0.124
rs16866051	1	30621480	MATN1	T/C	0	1	0.514	0.143	2.5e-05	4.726	1.122
rs35585204	9	92976389	C9orf73/AUH	G/A	0.028	0.175	0.801	0.805	2.5e-05	0.223	0.053
rs8002022	13	93585795	GPC6	A/T	0.299	0.379	0.99	0.989	2.52e-05	-0.072	0.017
rs9523844	13	93574985	GPC6	A/C	0.303	0.325	0.994	1	2.52e-05	-0.072	0.017
chr6:50068259	6	50068259	DEFB113/DEFB110	T/C	0.089	0.544	0.96	0.952	2.52e-05	-0.119	0.028
rs576992	3	62733726	CADPS	T/C	0.112	0.856	0.851	0.85	2.52e-05	-0.11	0.026
rs2820315	1	201872264	ATP2B4	C/T	0.309	0.985	0.994	0.995	2.52e-05	0.07	0.017
rs2004224	3	62806494	CADPS	T/C	0.082	0.092	0.924	0.925	2.53e-05	-0.123	0.029
rs17398063	1	3172702	PRDM16	G/A	0.191	0.494	0.997	0.998	2.54e-05	0.082	0.02
rs7007778	8	36821442	MRPS7P1/KCNU1	C/T	0.43	0.479	0.992	0.988	2.54e-05	0.066	0.016
chr6:50238492	6	50238492	DEFB112/TFAP2D	T/G	0.079	1	0.945	0.979	2.55e-05	-0.122	0.029
rs55844816	22	40803112	FAM109B	C/T	0.12	0.91	0.921	0.986	2.56e-05	-0.101	0.024
rs1400875	1	201821443	OPTC/ATP2B4	T/C	0.309	0.942	1	1	2.57e-05	0.07	0.017
rs7516799	1	30621886	MATN1	T/A	0	1	0.516	0.135	2.57e-05	4.717	1.121
chr7:36936965	7	36936965	ELMO1	T/C	0.147	0.122	0.995	0.996	2.57e-05	0.091	0.022
rs11813830	10	17084398	CUBN	C/T	0.328	0.084	0.955	0.967	2.59e-05	0.07	0.017
rs7570670	2	102652113	SLC9A2	G/A	0.147	0.216	0.975	0.98	2.6e-05	0.092	0.022
chr16:13774148	16	13774148	SHISA9/ERCC4	T/A	0.155	0	0.54	0.578	2.6e-05	-0.118	0.028
chr3:116659269	3	116659269	LOC645207/GAP43	A/G	0.048	0.484	0.813	0.806	2.61e-05	-0.169	0.04
chr2:228094233	2	228094233	AGFG1	G/A	0.019	1	0.535	0.565	2.63e-05	-0.329	0.078
chr6:50244067	6	50244067	DEFB112/TFAP2D	G/A	0.078	1	0.96	0.978	2.64e-05	-0.122	0.029
rs7545925	1	30622021	MATN1	G/A	0	1	0.518	0.127	2.64e-05	4.707	1.12
rs17117127	5	154603422	LOC100131520/LOC100130088	C/T	0.021	0.234	0.862	0.927	2.64e-05	-0.238	0.057
rs2678210	1	201787940	OPTC/ATP2B4	T/C	0.293	0.513	0.964	0.967	2.65e-05	0.072	0.017
rs9523845	13	93575280	GPC6	A/G	0.308	0.335	0.973	0.98	2.67e-05	-0.072	0.017
chr6:50231994	6	50231994	DEFB112/TFAP2D	G/A	0.079	0.781	0.913	0.958	2.67e-05	-0.123	0.029
rs2644107	1	201818629	OPTC/ATP2B4	T/C	0.309	0.942	1	0.999	2.68e-05	0.07	0.017
chr2:66306605	2	66306605	KRT18P33/LOC729348	C/T	0	1	0.713	0.585	2.68e-05	1.911	0.455
rs9523835	13	93572328	GPC6	G/A	0.303	0.353	0.976	0.998	2.68e-05	-0.072	0.017
rs9523836	13	93572358	GPC6	A/G	0.303	0.353	0.977	0.998	2.69e-05	-0.072	0.017
rs2820314	1	201872209	ATP2B4	A/C	0.309	0.986	0.994	0.995	2.69e-05	0.07	0.017
chr22:29240536	22	29240536	SEC14L4/LOC730005	T/C	0.056	0.749	0.988	0.989	2.69e-05	0.146	0.035
rs61614989	1	30623109	MATN1	C/T	0	1	0.525	0.125	2.72e-05	4.668	1.113
rs17026510	2	102662172	SLC9A2	C/T	0.144	0.342	0.983	1	2.73e-05	0.092	0.022
rs9561191	13	93570560	GPC6	C/G	0.313	0.341	0.926	0.96	2.74e-05	-0.072	0.017
rs7764125	6	50082102	DEFB113/DEFB110	A/G	0.091	0.614	0.975	0.969	2.75e-05	-0.116	0.028
rs3794012	11	8270244	LMO1/STK33	T/C	0.411	0.515	0.999	1	2.75e-05	-0.066	0.016
rs41306021	13	39456323	COG6/FOXO1	C/T	0	1	0.184	0.315	2.75e-05	4.834	1.153
chr22:40808676	22	40808676	C22orf32	A/T	0.12	0.85	0.919	0.968	2.76e-05	-0.101	0.024
rs2166751	14	42111079	OR10V7P/YWHAQP1	T/G	0.018	0.333	0.981	0.99	2.78e-05	0.256	0.061
rs17027252	2	41390838	LOC729984/LDHAP3	A/C	0.359	0.213	0.953	0.975	2.79e-05	-0.068	0.016
rs11684462	2	236546976	AGAP1	A/G	0.297	0.103	0.985	0.991	2.8e-05	0.071	0.017
chr6:50139680	6	50139680	DEFB112/TFAP2D	C/T	0.088	0.578	0.932	0.937	2.8e-05	-0.119	0.028
rs2820311	1	201841476	OPTC/ATP2B4	A/G	0.311	0.928	0.985	0.983	2.81e-05	0.07	0.017
rs11177201	12	68791434	C12orf28/LOC100125409	C/A	0.169	0.739	0.98	0.971	2.81e-05	0.087	0.021
rs2132363	1	201826482	OPTC/ATP2B4	C/T	0.309	0.942	0.999	0.997	2.82e-05	0.07	0.017
chr6:30162038	6	30162038	RNF39/TRIM31	T/C	0.018	0.005	0.854	0.868	2.83e-05	-0.298	0.071
rs3951628	1	201815854	OPTC/ATP2B4	A/G	0.308	0.942	0.994	0.993	2.84e-05	0.07	0.017
rs2820316	1	201811761	OPTC/ATP2B4	C/T	0.31	0.957	0.999	0.998	2.85e-05	0.07	0.017
chrX:84741510	23	84741510	POF1B/LOC730792	A/G	0.005	1	0.684	0.767	2.87e-05	-0.574	0.137
rs928072	20	48934778	TMSL6/ADNP	A/G	0.21	0	0.626	0.772	2.88e-05	0.094	0.022
rs2644122	1	201810407	OPTC/ATP2B4	A/G	0.308	0.986	0.992	0.992	2.89e-05	0.07	0.017
rs2077602	8	142541224	FLJ43860	A/C	0.255	0.053	0.759	0.729	2.89e-05	-0.086	0.021
rs903678	1	201809918	OPTC/ATP2B4	G/A	0.31	0.986	0.999	0.998	2.89e-05	0.07	0.017
chr22:40973610	22	40973610	LOC388906	C/T	0.068	0	0.76	0.78	2.9e-05	-0.141	0.034
chr22:40973612	22	40973612	LOC388906	G/A	0.068	0	0.76	0.78	2.9e-05	-0.141	0.034
rs11693966	2	120743436	RALB	C/G	0.267	0.968	0.996	0.997	2.91e-05	-0.073	0.017
rs59227786	1	3172763	PRDM16	T/A	0.191	0.444	0.991	0.985	2.92e-05	0.082	0.02
chr8:82362652	8	82362652	FABP5/PMP2	T/C	0	1	0.578	0.663	2.94e-05	2.988	0.715
rs2254614	1	201830247	OPTC/ATP2B4	T/C	0.307	0.985	0.991	0.989	2.94e-05	0.07	0.017
chr17:31835852	17	31835852	CCL4L2/TBC1D3G	C/T	0.1	0.378	0.866	0.904	2.95e-05	-0.113	0.027
rs10771415	12	9358223	LOC642846	G/A	0.406	0.783	0.999	0.999	2.96e-05	-0.065	0.016
rs1561008	13	93574748	GPC6	G/C	0.298	0.312	0.978	0.985	2.96e-05	-0.072	0.017
rs994203	3	62802246	CADPS	A/G	0.074	0.139	0.967	0.962	3e-05	-0.124	0.03
rs1324526	6	50082003	DEFB113/DEFB110	A/G	0.089	0.614	0.987	0.987	3e-05	-0.116	0.028
rs12603969	17	47034419	RPL7P48/CA10	A/G	0.398	0	0.672	0.683	3e-05	-0.079	0.019
rs62154653	2	102662820	SLC9A2	A/G	0.144	0.326	0.985	0.997	3e-05	0.091	0.022
rs10201826	2	121096044	LOC84931/GLI2	G/T	0.42	0.263	0.903	0.921	3.01e-05	0.068	0.016
chr6:69115325	6	69115325	LOC100128293/LOC728052	C/T	0.094	0.021	0.752	0.723	3.01e-05	-0.129	0.031
rs17044423	2	53516683	LOC129656/ASB3	A/G	0.167	0.225	0.682	0.768	3.01e-05	0.1	0.024
chr16:82511384	16	82511384	MLYCD/OSGIN1	A/G	0.022	0.192	0.927	0.92	3.03e-05	-0.232	0.056
chr4:111133474	4	111133474	EGF	T/C	0.264	0.134	0.838	0.875	3.04e-05	-0.078	0.019
chr4:17536633	4	17536633	LCORL	C/T	0.001	1	0.254	0.537	3.06e-05	-1.53	0.367
chr6:30160461	6	30160461	RNF39/TRIM31	G/A	0.017	0.004	0.852	0.868	3.08e-05	-0.298	0.071
chr20:8725737	20	8725737	LOC100128668/PLCB1	T/C	0.007	0.271	0.68	0.606	3.1e-05	-0.498	0.12
rs2571019	18	44585287	KIAA0427	T/A	0.479	0.465	0.991	0.985	3.1e-05	-0.064	0.015
rs13419800	2	120495390	EPB41L5	T/C	0.24	0.562	0.941	0.983	3.11e-05	-0.076	0.018
rs1324525	6	50081669	DEFB113/DEFB110	A/C	0.089	0.614	0.987	0.987	3.13e-05	-0.115	0.028
chr3:122497538	3	122497538	STXBP5L	G/A	0.07	0.005	0.806	0.817	3.13e-05	-0.138	0.033
rs6001965	22	40960867	TCF20/LOC388906	C/A	0.098	0.365	0.952	0.945	3.14e-05	-0.109	0.026
rs7238916	18	44569595	KIAA0427	C/T	0.495	0.342	0.882	0.883	3.15e-05	-0.068	0.016
rs2820310	1	201838107	OPTC/ATP2B4	G/A	0.306	0.899	0.99	0.989	3.16e-05	0.07	0.017
rs788461	12	28150488	PTHLH/LOC100129646	T/C	0.142	0.742	0.88	0.998	3.16e-05	-0.093	0.022
chr1:74405053	1	74405053	LRRIQ3	C/T	0.002	1	0.138	0.541	3.19e-05	0.866	0.208
chr13:85015023	13	85015023	LOC387939/SLITRK6	C/A	0.035	0.367	0.521	0.704	3.22e-05	0.208	0.05
chr13:85015022	13	85015022	LOC387939/SLITRK6	C/A	0.035	0.367	0.521	0.704	3.22e-05	0.208	0.05
rs7514644	1	118749926	SPAG17/LOC644094	A/G	0.403	0.173	0.974	1	3.23e-05	-0.066	0.016
rs9575003	13	36534075	FAM48A/CSNK1A1L	T/G	0.201	0.844	0.946	0.999	3.24e-05	0.08	0.019
rs1023940	6	151932778	C6orf97	G/A	0.489	0.693	0.975	0.998	3.24e-05	-0.065	0.016
rs17038276	4	108908557	PAPSS1/SGMS2	G/T	0	1	0.168	0.053	3.24e-05	6.483	1.56
rs1713076	2	120760486	RALB	T/C	0.219	0.004	0.854	0.915	3.25e-05	-0.082	0.02
rs17392096	7	36934929	ELMO1	A/G	0.148	0.137	0.988	0.987	3.26e-05	0.091	0.022
rs2092163	22	40810231	C22orf32	C/T	0.12	0.909	0.919	0.962	3.27e-05	-0.1	0.024
rs9565710	13	36534878	FAM48A/CSNK1A1L	G/A	0.201	0.806	0.948	0.998	3.28e-05	0.08	0.019
rs2820312	1	201869257	ATP2B4	G/A	0.308	0.971	1	1	3.28e-05	0.069	0.017
rs9565712	13	36534918	FAM48A/CSNK1A1L	A/C	0.201	0.806	0.948	0.998	3.29e-05	0.08	0.019
rs4739458	8	36823184	MRPS7P1/KCNU1	G/A	0.431	0.459	0.986	0.983	3.29e-05	0.065	0.016
chr3:130840701	3	130840701	LOC100132207/TMCC1	T/C	0.001	1	0.379	0.626	3.3e-05	2.553	0.615
chr2:113603733	2	113603733	IL1RN	G/A	0.001	1	0.546	0.082	3.3e-05	-1.589	0.383
rs304192	3	62756422	CADPS	G/C	0.059	0.142	0.979	0.996	3.32e-05	-0.136	0.033
rs9619872	22	40853493	CYP2D6	G/A	0.063	0.111	0.563	0.578	3.32e-05	-0.172	0.042
rs62453665	6	69109147	LOC100128293/LOC728052	G/A	0.094	0.033	0.773	0.737	3.32e-05	-0.127	0.031
rs304190	3	62757411	CADPS	A/C	0.059	0.142	0.978	0.996	3.32e-05	-0.136	0.033
rs7589138	2	121095920	LOC84931/GLI2	T/C	0.426	0.343	0.958	0.995	3.32e-05	0.066	0.016
rs9383939	6	152006178	C6orf97/ESR1	G/A	0.069	0.951	0.997	0.998	3.34e-05	0.127	0.031
rs8024	1	201845575	OPTC/ATP2B4	C/A	0.308	0.899	0.993	1	3.34e-05	0.069	0.017
chr10:76703844	10	76703844	COMTD1/SPA17P1	A/C	0.011	0.212	0.992	0.993	3.34e-05	0.323	0.078
rs10190948	2	120494091	EPB41L5	A/G	0.28	0.471	0.932	0.998	3.35e-05	-0.072	0.017
rs55983528	2	41391070	LOC729984/LDHAP3	T/C	0.366	0.19	0.966	0.99	3.35e-05	-0.067	0.016
rs6711896	2	120528517	EPB41L5	G/C	0.251	0.41	0.938	0.942	3.36e-05	-0.076	0.018
chr10:76699708	10	76699708	COMTD1/SPA17P1	A/G	0.011	0.212	0.991	0.992	3.37e-05	0.323	0.078
chr8:32241956	8	32241956	LOC100127894/NRG1	G/A	0.149	0.875	0.985	0.979	3.37e-05	-0.091	0.022
rs11001217	10	76710076	COMTD1/SPA17P1	G/A	0.011	0.212	0.995	0.993	3.37e-05	0.323	0.078
rs11041833	11	8282786	LMO1/STK33	G/A	0.424	0.947	0.749	0.984	3.39e-05	-0.068	0.016
rs9822295	3	116694929	LOC645207/GAP43	T/C	0.304	0.576	0.989	0.982	3.39e-05	-0.07	0.017
rs11162773	1	80119734	ADH5P2/LOC553139	C/T	0.198	0.656	0.934	0.941	3.4e-05	0.082	0.02
rs7568762	2	41390601	LOC729984/LDHAP3	G/C	0.361	0.196	0.961	0.981	3.41e-05	-0.067	0.016
rs12987109	2	41391535	LOC729984/LDHAP3	G/A	0.261	0.356	0.921	0.933	3.41e-05	-0.075	0.018
chr7:16789448	7	16789448	TSPAN13	C/T	0.014	0.726	0.779	0.819	3.41e-05	0.301	0.073
rs1517810	1	201850057	OPTC/ATP2B4	T/C	0.307	0.856	0.997	1	3.42e-05	0.069	0.017
rs56325120	2	41390993	LOC729984/LDHAP3	A/G	0.364	0.173	0.973	0.995	3.42e-05	-0.066	0.016
chr4:132213561	4	132213561	LOC100128869	T/C	0.034	0.638	0.49	0.549	3.42e-05	-0.244	0.059
chr22:29245938	22	29245938	SEC14L4/LOC730005	G/C	0.056	0.814	0.99	0.99	3.43e-05	0.143	0.035
rs3218972	2	102640497	SLC9A2	C/A	0.106	0.002	0.816	0.796	3.43e-05	0.115	0.028
chr1:74345693	1	74345693	LRRIQ3	A/T	0.002	1	0.149	0.548	3.45e-05	0.854	0.206
rs4739457	8	36821660	MRPS7P1/KCNU1	C/T	0.43	0.446	0.978	0.966	3.45e-05	0.065	0.016
rs3218971	2	102640489	SLC9A2	C/T	0.106	0.002	0.816	0.796	3.46e-05	0.115	0.028
chr17:6063997	17	6063997	BTF3P14	C/A	0.002	1	0.439	0.428	3.46e-05	-0.899	0.217
rs6707398	2	236550296	AGAP1	A/G	0.298	0.075	0.999	0.99	3.5e-05	0.07	0.017
chr10:76714589	10	76714589	COMTD1/SPA17P1	T/C	0.011	0.193	0.979	0.977	3.5e-05	0.326	0.079
rs1936003	13	36521460	FAM48A	G/A	0.342	0.663	0.998	1	3.52e-05	0.067	0.016
rs45587233	16	52564026	FTO	T/A	0.046	0.056	0.38	0.499	3.52e-05	-0.222	0.054
rs2224886	6	50081061	DEFB113/DEFB110	G/A	0.089	0.614	0.997	0.987	3.52e-05	-0.114	0.028
rs1544817	2	41390090	LOC729984/LDHAP3	G/T	0.361	0.184	0.963	0.983	3.53e-05	-0.067	0.016
rs16835947	3	130855322	TMCC1	A/C	0.001	1	0.383	0.627	3.53e-05	2.529	0.612
rs7577102	2	120755777	RALB	C/T	0.227	0.17	0.902	0.962	3.53e-05	-0.078	0.019
rs17027253	2	41390917	LOC729984/LDHAP3	C/T	0.364	0.179	0.973	0.996	3.54e-05	-0.066	0.016
rs2250377	1	201860626	OPTC/ATP2B4	G/A	0.307	0.899	0.999	1	3.55e-05	0.069	0.017
rs1936004	13	36521433	FAM48A	G/T	0.342	0.663	0.999	1	3.55e-05	0.067	0.016
rs2676849	3	194705496	ATP13A4	G/A	0.153	0.034	0.798	0.816	3.56e-05	0.098	0.024
chr22:29185860	22	29185860	SEC14L3	C/T	0.069	0.948	0.938	0.94	3.56e-05	0.131	0.032
rs2644111	1	201802052	OPTC/ATP2B4	G/A	0.31	0.971	1	0.999	3.57e-05	0.069	0.017
rs2644112	1	201806106	OPTC/ATP2B4	T/C	0.31	0.986	0.999	0.998	3.57e-05	0.069	0.017
chr6:42950883	6	42950883	KIAA0240/RPL7L1	C/A	0.013	0.386	0.301	0.562	3.57e-05	0.402	0.097
chr6:50343554	6	50343554	DEFB112/TFAP2D	G/T	0.076	0.735	0.927	0.955	3.58e-05	-0.123	0.03
rs16931846	10	76687428	COMTD1/SPA17P1	C/G	0.011	0.21	0.988	0.991	3.6e-05	0.322	0.078
chr22:29246097	22	29246097	SEC14L4/LOC730005	A/C	0.055	0.814	0.978	0.982	3.61e-05	0.144	0.035
rs9842773	3	116695211	LOC645207/GAP43	T/C	0.306	0.503	0.991	0.987	3.61e-05	-0.069	0.017
rs12256996	10	122059999	LOC651144/RPL21P16	G/A	0.005	0.002	0.93	0.922	3.63e-05	-0.508	0.123
rs7582295	2	41390325	LOC729984/LDHAP3	T/C	0.364	0.19	0.975	0.996	3.63e-05	-0.066	0.016
rs2820295	1	201800868	OPTC/ATP2B4	G/A	0.31	0.986	1	1	3.64e-05	0.069	0.017
chr7:70507779	7	70507779	WBSCR17	T/C	0.004	1	0.432	0.457	3.64e-05	-0.767	0.186
chr6:125416175	6	125416175	RNF217	T/C	0.016	1	0.839	0.833	3.65e-05	0.273	0.066
chr2:130127376	2	130127376	LOC151121/LOC100131048	A/G	0.001	1	0.394	0.46	3.66e-05	2.742	0.664
rs2571000	18	44580347	KIAA0427	A/G	0.454	0.874	0.995	0.995	3.67e-05	-0.064	0.015
rs2395123	10	76683951	COMTD1/SPA17P1	A/G	0.011	0.21	0.987	0.991	3.69e-05	0.322	0.078
chr10:76714478	10	76714478	COMTD1/SPA17P1	A/G	0.011	0.212	0.987	0.984	3.71e-05	0.323	0.078
rs2941609	2	120675091	EPB41L5/TMEM185B	C/T	0.265	0.873	0.992	0.995	3.71e-05	-0.072	0.017
rs17027254	2	41391252	LOC729984/LDHAP3	C/T	0.366	0.179	0.966	0.999	3.72e-05	-0.066	0.016
rs4734012	8	101873455	PABPC1/RPS26P6	T/G	0.48	0.002	0.759	0.997	3.72e-05	-0.066	0.016
rs12540157	7	36940151	ELMO1	A/T	0.138	0.563	0.958	0.963	3.72e-05	0.094	0.023
rs12904866	15	33310874	LOC390572/LOC723972	G/A	0.112	0.004	0.82	0.884	3.74e-05	0.109	0.026
rs2459761	1	201808469	OPTC/ATP2B4	C/G	0.304	0.942	0.976	0.973	3.74e-05	0.07	0.017
rs6005922	22	29251926	LOC730005	C/A	0.086	0.63	1	1	3.77e-05	0.117	0.028
rs55778414	2	41390843	LOC729984/LDHAP3	T/G	0.366	0.19	0.968	0.998	3.78e-05	-0.066	0.016
rs6853114	4	16146951	LDB2	C/T	0.351	0.415	0.943	0.943	3.79e-05	-0.068	0.017
rs7958748	12	28173672	PTHLH/LOC100129646	G/A	0.144	0.924	0.999	0.999	3.83e-05	-0.091	0.022
chr10:76679116	10	76679116	COMTD1/SPA17P1	G/A	0.011	0.21	0.98	0.983	3.83e-05	0.321	0.078
rs3117281	21	14771673	HSPA13/SAMSN1	A/G	0.104	0	0.102	0.557	3.84e-05	0.153	0.037
rs2678204	1	201800511	OPTC/ATP2B4	T/G	0.31	1	0.997	0.999	3.85e-05	0.068	0.017
rs17744022	18	30016917	NOL4	C/A	0.067	1	0.965	1	3.85e-05	-0.126	0.031
rs6415408	8	36823484	MRPS7P1/KCNU1	G/A	0.431	0.469	0.988	0.985	3.86e-05	0.064	0.016
rs2368941	10	29376563	RPL21P93/LYZL1	C/G	0.241	0.455	0.987	0.993	3.86e-05	-0.074	0.018
chr9:138901990	9	138901990	TRAF2	C/T	0.101	0.029	0.571	0.718	3.87e-05	0.127	0.031
rs17333672	7	36962865	ELMO1	A/G	0.136	0.457	0.941	0.957	3.87e-05	0.095	0.023
rs11724291	4	96110102	BMPR1B	G/A	0.003	1	0.129	0.636	3.87e-05	-0.739	0.18
rs12055611	6	125422932	RNF217	A/C	0.019	0.767	0.686	0.663	3.88e-05	0.274	0.067
chr8:76631808	8	76631808	HNF4G	C/T	0.001	1	0.624	0.076	3.88e-05	-1.306	0.317
chr10:76804873	10	76804873	COMTD1/SPA17P1	C/G	0.011	0.236	0.993	0.989	3.88e-05	0.316	0.077
rs9531258	13	36525095	FAM48A	A/G	0.345	0.486	0.974	0.999	3.91e-05	0.067	0.016
chr10:76678801	10	76678801	COMTD1/SPA17P1	C/T	0.011	0.21	0.978	0.982	3.92e-05	0.321	0.078
chr8:32252694	8	32252694	LOC100127894/NRG1	A/C	0.142	0.872	0.956	0.959	3.93e-05	-0.093	0.023
chr18:30019903	18	30019903	NOL4	G/C	0.067	0.951	0.969	0.992	3.94e-05	-0.126	0.031
rs55641647	18	30014430	NOL4	A/G	0.067	1	0.964	1	3.94e-05	-0.126	0.031
rs17112164	14	42112254	OR10V7P/YWHAQP1	G/A	0.014	0.377	0.984	0.987	3.95e-05	0.276	0.067
rs11001199	10	76677399	COMTD1/SPA17P1	A/C	0.011	0.21	0.976	0.98	3.95e-05	0.32	0.078
chr14:42111787	14	42111787	OR10V7P/YWHAQP1	C/T	0.014	0.377	0.985	0.987	3.95e-05	0.276	0.067
chr14:42113229	14	42113229	OR10V7P/YWHAQP1	G/A	0.014	0.377	0.982	0.985	3.95e-05	0.276	0.067
rs7957915	12	28180502	PTHLH/LOC100129646	A/G	0.139	0.921	0.994	0.994	3.96e-05	-0.092	0.022
chr14:42113709	14	42113709	OR10V7P/YWHAQP1	G/A	0.014	0.377	0.981	0.985	3.97e-05	0.276	0.067
rs5752785	22	29146503	SEC14L2	G/A	0.207	0.049	0.998	0.996	3.97e-05	0.08	0.019
rs1171088	13	36510996	FAM48A	T/C	0.279	0.682	0.998	0.998	3.98e-05	0.071	0.017
rs3126377	21	14770767	HSPA13/SAMSN1	C/T	0.1	0	0.098	0.505	3.98e-05	0.163	0.04
rs17112163	14	42111428	OR10V7P/YWHAQP1	A/G	0.014	0.377	0.985	0.988	3.99e-05	0.275	0.067
rs13414116	2	120659035	EPB41L5/TMEM185B	C/T	0.244	0.883	0.927	0.943	4e-05	-0.076	0.018
rs2644134	1	201851492	OPTC/ATP2B4	G/A	0.311	0.913	0.982	0.984	4e-05	0.069	0.017
chr20:17682084	20	17682084	BANF2/SNX5	G/C	0.001	1	0.45	0.446	4.02e-05	2.837	0.691
chr10:76804530	10	76804530	COMTD1/SPA17P1	G/A	0.011	0.236	0.994	0.994	4.04e-05	0.316	0.077
chr10:122059232	10	122059232	LOC651144/RPL21P16	G/A	0.005	0.002	0.979	0.956	4.05e-05	-0.495	0.121
rs2555444	2	64499044	RPL23AP37/LOC100128607	A/G	0.48	0.152	0.946	0.953	4.05e-05	0.065	0.016
rs10954847	8	32320846	LOC100127894/NRG1	A/G	0.436	0.274	0.974	0.97	4.06e-05	-0.065	0.016
rs1470482	2	120756588	RALB	G/A	0.275	0.695	0.969	0.997	4.07e-05	-0.071	0.017
chr7:25930431	7	25930431	UBA52P1/MIR148A	C/T	0.098	0.85	0.919	0.968	4.07e-05	0.111	0.027
rs11808039	1	61303553	NFIA	A/G	0.16	0.977	1	1	4.07e-05	-0.086	0.021
chr3:186940130	3	186940130	C3orf65/IGF2BP2	G/A	0	1	0.631	0.44	4.09e-05	3.07	0.749
rs10197579	2	120492304	EPB41L5	G/A	0.243	0.562	0.948	0.986	4.11e-05	-0.074	0.018
rs12259987	10	122072101	LOC651144/RPL21P16	G/A	0.004	0.001	0.987	0.985	4.11e-05	-0.512	0.125
rs1171089	13	36510905	FAM48A	T/G	0.279	0.682	0.999	0.999	4.11e-05	0.07	0.017
rs57993062	8	32321746	LOC100127894/NRG1	A/G	0.45	0.399	0.99	0.991	4.12e-05	-0.064	0.016
rs3739747	9	97372172	PTCH1/PSMA7P	C/T	0.451	0.324	0.996	0.996	4.12e-05	-0.064	0.016
rs2494115	1	201832864	OPTC/ATP2B4	G/C	0.313	0.956	0.97	0.987	4.12e-05	0.069	0.017
rs7513768	1	3170144	PRDM16	T/A	0.162	0	0.793	0.785	4.13e-05	0.096	0.023
rs11890218	2	121096251	LOC84931/GLI2	C/G	0.421	0.224	0.873	0.892	4.13e-05	0.068	0.017
rs1552820	11	129443834	LOC253665/APLP2	G/A	0.122	0.188	0.969	1	4.13e-05	0.097	0.024
rs1506749	3	62752388	CADPS	A/T	0.06	0.163	0.967	0.985	4.14e-05	-0.134	0.033
chr10:64131104	10	64131104	ZNF365/ALDH7A1P4	A/C	0.414	0	0.686	0.725	4.15e-05	0.076	0.019
rs6738565	2	120611060	EPB41L5	G/A	0.289	0.714	0.977	0.978	4.15e-05	-0.071	0.017
rs9664566	10	29370479	RPL21P93/LYZL1	T/A	0.218	0.423	0.823	0.954	4.15e-05	-0.08	0.019
rs1597043	14	42108575	OR10V7P/YWHAQP1	G/C	0.014	0.377	0.984	0.989	4.15e-05	0.275	0.067
chr14:42106491	14	42106491	OR10V7P/YWHAQP1	C/T	0.014	0.377	0.978	0.984	4.16e-05	0.277	0.068
rs7009408	8	101875332	PABPC1/RPS26P6	G/T	0.48	0.001	0.75	0.995	4.16e-05	-0.066	0.016
rs6029958	20	40704059	PTPRT	C/T	0.001	1	0.031	0.389	4.17e-05	-4.099	1
rs5932579	23	128267767	LOC392539/SMARCA1	G/C	0.491	0.987	0.89	0.9	4.17e-05	0.066	0.016
chr14:42109890	14	42109890	OR10V7P/YWHAQP1	T/C	0.014	0.377	0.986	0.991	4.17e-05	0.275	0.067
rs4783042	16	82494337	MLYCD	T/C	0.024	0.099	0.964	0.963	4.17e-05	-0.214	0.052
rs2873305	2	236547573	AGAP1	G/A	0.294	0.105	0.978	0.99	4.17e-05	0.07	0.017
chr14:42104364	14	42104364	OR10V7P/YWHAQP1	A/G	0.014	0.537	0.967	0.979	4.18e-05	0.278	0.068
chr14:42106683	14	42106683	OR10V7P/YWHAQP1	T/C	0.014	0.377	0.98	0.986	4.21e-05	0.276	0.067
chr14:42107729	14	42107729	OR10V7P/YWHAQP1	G/A	0.014	0.377	0.982	0.987	4.21e-05	0.275	0.067
rs1171090	13	36510728	FAM48A	C/T	0.278	0.682	1	1	4.22e-05	0.07	0.017
chr10:76671550	10	76671550	COMTD1/SPA17P1	G/A	0.012	0.213	0.97	0.963	4.22e-05	0.319	0.078
rs3887211	7	47847183	C7orf69/PKD1L1	A/G	0.369	0.2	0.956	0.95	4.23e-05	0.067	0.016
rs2869980	20	48930661	TMSL6/ADNP	G/A	0.305	0.876	0.77	0.978	4.23e-05	0.072	0.018
rs10864990	2	121094955	LOC84931/GLI2	C/T	0.419	0.323	0.883	0.992	4.25e-05	0.066	0.016
chr6:50183584	6	50183584	DEFB112/TFAP2D	A/C	0.072	0.348	0.793	0.826	4.26e-05	-0.136	0.033
rs9565713	13	36535217	FAM48A/CSNK1A1L	G/A	0.193	0.801	0.913	0.96	4.26e-05	0.082	0.02
rs4658975	1	118756760	SPAG17/LOC644094	G/A	0.395	0.083	0.934	0.977	4.27e-05	-0.066	0.016
rs8001341	13	86690029	DDX6P2/SLITRK5	T/C	0.452	0.354	0.881	0.973	4.27e-05	-0.065	0.016
chr11:94818006	11	94818006	LOC100129203/FAM76B	C/T	0.028	0.098	0.678	0.748	4.27e-05	0.229	0.056
rs517693	3	62761029	CADPS	A/G	0.059	0.18	0.982	0.992	4.28e-05	-0.134	0.033
rs6716460	2	120592915	EPB41L5	C/T	0.262	0.779	0.987	0.996	4.3e-05	-0.072	0.018
rs11041832	11	8282631	LMO1/STK33	T/A	0.445	0.806	0.759	0.941	4.31e-05	-0.067	0.016
rs4480992	2	120709317	TMEM185B/RALB	T/G	0.262	0.325	0.999	1	4.32e-05	-0.071	0.017
rs6020436	20	48931020	TMSL6/ADNP	A/G	0.304	0.359	0.726	0.995	4.33e-05	0.072	0.018
rs1171092	13	36509728	FAM48A	C/T	0.278	0.696	1	1	4.35e-05	0.07	0.017
rs4867929	5	169577222	KRT18P41/C5orf58	G/A	0.451	1	0.939	0.984	4.35e-05	-0.064	0.016
chr14:42103345	14	42103345	OR10V7P/YWHAQP1	A/G	0.013	0.537	0.961	0.977	4.36e-05	0.279	0.068
chr10:45221793	10	45221793	ALOX5	C/T	0.038	0.136	0.542	0.555	4.36e-05	0.222	0.054
chr22:29251962	22	29251962	LOC730005	G/T	0.056	0.814	0.994	0.993	4.36e-05	0.141	0.034
rs11041828	11	8275294	LMO1/STK33	C/T	0.486	0.824	0.93	0.992	4.4e-05	-0.064	0.016
rs7827092	8	125165046	FER1L6	A/T	0.038	0.312	0.86	0.865	4.42e-05	0.178	0.044
rs10004107	4	90284002	TIGD2/GPRIN3	T/C	0.271	0.703	0.824	0.927	4.43e-05	-0.075	0.018
rs55709965	2	41391325	LOC729984/LDHAP3	T/C	0.354	0.251	0.933	0.957	4.43e-05	-0.067	0.016
chr10:76804852	10	76804852	COMTD1/SPA17P1	C/T	0.011	0.236	0.995	0.994	4.43e-05	0.314	0.077
chr22:29255570	22	29255570	LOC730005	T/C	0.056	0.814	0.993	0.992	4.45e-05	0.141	0.034
chr13:99956152	13	99956152	RPL15P18/PCCA	G/A	0	1	0.363	0.469	4.45e-05	4.334	1.062
rs56057566	6	50355537	DEFB112/TFAP2D	C/G	0.076	0.737	0.936	0.991	4.45e-05	-0.12	0.029
rs7649250	3	31850158	OSBPL10	A/G	0.171	0.107	0.974	0.973	4.46e-05	0.084	0.021
rs10826567	10	29371517	RPL21P93/LYZL1	T/G	0.227	0.624	0.849	1	4.46e-05	-0.076	0.019
rs1533792	2	120491793	EPB41L5	T/C	0.241	0.562	0.951	0.987	4.48e-05	-0.074	0.018
rs4237770	11	8275835	LMO1/STK33	T/C	0.484	0.837	0.934	1	4.49e-05	-0.064	0.016
rs483513	3	62735640	CADPS	A/G	0.08	0.738	0.917	0.931	4.49e-05	-0.119	0.029
rs2644114	1	201864830	ATP2B4	G/A	0.307	0.841	0.998	1	4.49e-05	0.068	0.017
rs1171093	13	36509456	FAM48A	C/T	0.278	0.696	0.999	0.998	4.5e-05	0.07	0.017
rs55729297	2	120604400	EPB41L5	C/T	0.259	0.627	0.974	0.981	4.5e-05	-0.073	0.018
chr10:76714614	10	76714614	COMTD1/SPA17P1	G/C	0.011	0.181	0.978	0.975	4.51e-05	0.322	0.079
rs2737456	12	28149612	PTHLH/LOC100129646	T/C	0.139	0.659	0.871	0.962	4.52e-05	-0.093	0.023
rs59448693	1	173666446	TNR	T/A	0.164	0.043	0.859	0.876	4.53e-05	0.091	0.022
rs34166321	2	239374613	ASB1/TWIST2	G/A	0.025	0.589	0.96	0.881	4.54e-05	-0.213	0.052
rs714191	22	29145411	SEC14L2	T/C	0.207	0.046	1	1	4.54e-05	0.079	0.019
rs59789885	1	173666449	TNR	G/C	0.164	0.046	0.86	0.876	4.54e-05	0.091	0.022
rs11001220	10	76715258	COMTD1/SPA17P1	A/G	0.011	0.181	0.977	0.975	4.54e-05	0.322	0.079
rs7655123	4	111143378	EGF	C/T	0.443	0.32	0.89	0.884	4.54e-05	-0.067	0.016
rs2486587	10	772340	C10orf108/LARP4B	T/C	0.472	0	0.591	0.628	4.54e-05	-0.08	0.02
rs13036175	2	41391357	LOC729984/LDHAP3	C/G	0.355	0.251	0.934	0.956	4.58e-05	-0.067	0.016
rs949529	2	120617545	EPB41L5	C/A	0.259	0.872	0.975	0.983	4.59e-05	-0.072	0.018
rs10123016	9	97381923	PTCH1/PSMA7P	A/G	0.458	0.221	0.988	0.99	4.6e-05	-0.063	0.016
rs2136835	2	120614041	EPB41L5	T/G	0.26	0.824	0.983	0.983	4.61e-05	-0.072	0.018
chr14:42084220	14	42084220	OR10V7P/YWHAQP1	G/A	0.012	0.528	0.852	0.919	4.62e-05	0.306	0.075
rs56326152	2	41391331	LOC729984/LDHAP3	A/G	0.353	0.258	0.927	0.951	4.62e-05	-0.067	0.016
rs61826707	1	173339775	TNN	C/T	0.028	1	0.37	0.623	4.62e-05	0.258	0.063
rs1171094	13	36509281	FAM48A	G/A	0.277	0.667	0.992	0.991	4.63e-05	0.07	0.017
rs61060437	1	30632983	MATN1	C/T	0	1	0.568	0.045	4.63e-05	4.43	1.088
chr6:50350303	6	50350303	DEFB112/TFAP2D	G/C	0.076	0.737	0.941	0.989	4.63e-05	-0.12	0.029
rs6012901	20	48931682	TMSL6/ADNP	A/G	0.303	0.089	0.682	0.914	4.63e-05	0.075	0.018
chr11:94819292	11	94819292	LOC100129203/FAM76B	G/T	0.028	0.098	0.677	0.748	4.65e-05	0.228	0.056
rs6651145	8	32384775	LOC100127894/NRG1	T/C	0.322	0.06	0.983	0.986	4.66e-05	-0.068	0.017
chr14:42122459	14	42122459	OR10V7P/YWHAQP1	G/T	0.013	0.526	0.93	0.931	4.66e-05	0.287	0.071
chr14:42124127	14	42124127	OR10V7P/YWHAQP1	A/G	0.013	0.525	0.926	0.932	4.67e-05	0.288	0.071
rs61826709	1	173347628	TNN	T/C	0.031	0.417	0.356	0.608	4.68e-05	0.246	0.06
chr14:42119809	14	42119809	OR10V7P/YWHAQP1	T/G	0.013	0.526	0.932	0.932	4.69e-05	0.287	0.07
rs8028	1	201865763	ATP2B4	G/A	0.308	0.799	0.992	1	4.7e-05	0.068	0.017
rs10761345	9	97362296	PTCH1/PSMA7P	C/T	0.449	0.301	0.985	0.987	4.71e-05	-0.064	0.016
chr6:50359708	6	50359708	DEFB112/TFAP2D	C/T	0.076	0.737	0.934	0.989	4.71e-05	-0.12	0.029
rs58979466	6	50349685	DEFB112/TFAP2D	C/A	0.076	0.737	0.941	0.989	4.71e-05	-0.12	0.029
rs7996056	13	36508712	FAM48A	C/T	0.278	0.667	0.998	0.996	4.72e-05	0.07	0.017
rs2644109	1	201797535	OPTC/ATP2B4	C/T	0.311	0.971	0.99	0.997	4.73e-05	0.068	0.017
rs6542550	2	120592580	EPB41L5	A/G	0.263	0.794	0.992	1	4.74e-05	-0.071	0.018
rs11926630	3	116699869	LOC645207/GAP43	C/T	0.304	0.603	0.999	0.999	4.75e-05	-0.068	0.017
rs7513217	1	3169590	PRDM16	T/C	0.207	0.633	0.907	0.904	4.76e-05	0.081	0.02
rs11001257	10	76805605	COMTD1/SPA17P1	C/T	0.011	0.236	0.997	0.996	4.76e-05	0.313	0.077
chr14:42118791	14	42118791	OR10V7P/YWHAQP1	C/T	0.013	0.527	0.934	0.936	4.77e-05	0.284	0.07
rs7578989	2	120752342	RALB	G/A	0.28	0.8	0.958	1	4.77e-05	-0.07	0.017
chr14:42126582	14	42126582	OR10V7P/YWHAQP1	G/A	0.013	0.525	0.92	0.93	4.81e-05	0.29	0.071
rs58136306	6	50360821	DEFB112/TFAP2D	T/C	0.076	0.737	0.933	0.988	4.82e-05	-0.12	0.029
rs3126394	21	14775936	HSPA13/SAMSN1	T/C	0.096	0	0.065	0.869	4.83e-05	0.127	0.031
rs3780555	9	97366093	PTCH1/PSMA7P	T/C	0.451	0.332	1	1	4.83e-05	-0.063	0.016
chr14:42090053	14	42090053	OR10V7P/YWHAQP1	C/T	0.012	0.529	0.868	0.983	4.83e-05	0.29	0.071
rs3780554	9	97365985	PTCH1/PSMA7P	G/A	0.451	0.332	1	1	4.83e-05	-0.063	0.016
rs4239659	20	48930936	TMSL6/ADNP	A/G	0.303	0.845	0.748	0.981	4.83e-05	0.072	0.018
rs2202470	8	101875977	PABPC1/RPS26P6	G/A	0.483	0.001	0.748	0.971	4.84e-05	-0.066	0.016
rs13380968	18	30018384	NOL4	T/C	0.137	0.04	0.943	0.967	4.84e-05	-0.094	0.023
chr10:76806265	10	76806265	COMTD1/SPA17P1	G/A	0.011	0.236	0.998	0.996	4.84e-05	0.312	0.077
chr9:23354318	9	23354318	LOC646609/LOC402360	G/T	0.116	0.608	0.904	0.944	4.85e-05	0.102	0.025
rs3117280	21	14774097	HSPA13/SAMSN1	A/C	0.097	0	0.08	0.809	4.85e-05	0.131	0.032
rs4256972	11	8275004	LMO1/STK33	C/T	0.484	0.874	0.936	0.995	4.86e-05	-0.063	0.016
rs55654325	2	120587103	EPB41L5	T/G	0.263	0.733	0.993	0.998	4.86e-05	-0.071	0.018
rs1381966	4	88756978	DSPP	C/T	0.258	0.867	0.945	0.993	4.87e-05	-0.073	0.018
rs10090022	8	32304833	LOC100127894/NRG1	T/C	0.361	0.76	0.997	0.998	4.89e-05	-0.065	0.016
rs7009643	8	101875635	PABPC1/RPS26P6	C/T	0.478	0	0.739	0.999	4.9e-05	-0.066	0.016
rs1186072	13	36508233	FAM48A	C/T	0.278	0.667	0.998	0.996	4.9e-05	0.07	0.017
rs11001243	10	76770492	COMTD1/SPA17P1	T/G	0.012	0.087	0.959	0.988	4.91e-05	0.312	0.077
rs11682382	2	120301828	PTPN4	G/A	0.165	0.865	0.989	0.986	4.92e-05	-0.085	0.021
rs9930368	16	10444068	ATF7IP2	C/G	0.083	0	0.743	0.692	4.92e-05	-0.142	0.035
rs7688933	4	16146312	LDB2	C/T	0.36	0.388	0.957	0.957	4.94e-05	-0.066	0.016
chr14:42126828	14	42126828	OR10V7P/YWHAQP1	G/T	0.013	0.525	0.917	0.929	4.96e-05	0.289	0.071
chr5:33852593	5	33852593	ADAMTS12	T/C	0.008	0.071	0.615	0.8	4.97e-05	-0.402	0.099
rs2720951	3	194672254	ATP13A4	G/C	0.173	0.721	0.771	0.914	4.98e-05	0.089	0.022
rs11001253	10	76795335	COMTD1/SPA17P1	C/T	0.011	0.215	0.988	0.99	4.98e-05	0.315	0.078
rs16931936	10	76795211	COMTD1/SPA17P1	G/T	0.011	0.215	0.988	0.99	4.98e-05	0.315	0.078
chr14:42128211	14	42128211	OR10V7P/YWHAQP1	T/C	0.013	0.525	0.914	0.92	4.98e-05	0.291	0.072
rs11998669	8	82361249	FABP5/PMP2	G/A	0	1	0.582	0.692	4.98e-05	2.731	0.673
chr14:42126873	14	42126873	OR10V7P/YWHAQP1	C/A	0.013	0.525	0.917	0.925	4.99e-05	0.29	0.071
rs58265538	17	31335441	CCL14-CCL15/CCL14	T/G	0.006	0.117	0.515	0.543	4.99e-05	0.547	0.135
rs12218431	10	76807788	COMTD1/SPA17P1	T/C	0.012	0.234	0.97	0.995	5e-05	0.31	0.077
rs3126392	21	14775678	HSPA13/SAMSN1	G/A	0.097	0	0.07	0.853	5e-05	0.128	0.032
chr10:76802910	10	76802910	COMTD1/SPA17P1	C/T	0.011	0.226	0.989	0.989	5.01e-05	0.314	0.077
rs56373544	3	128523503	C3orf56/TPRA1	A/G	0.385	0.191	0.937	0.95	5.01e-05	0.067	0.016
chr14:42132640	14	42132640	OR10V7P/YWHAQP1	T/G	0.013	0.524	0.906	0.912	5.02e-05	0.293	0.072
rs55824303	2	120603553	EPB41L5	C/T	0.263	0.81	0.992	0.998	5.02e-05	-0.071	0.018
chr14:42131455	14	42131455	OR10V7P/YWHAQP1	T/C	0.013	0.525	0.908	0.915	5.06e-05	0.292	0.072
rs11884248	2	120575178	EPB41L5	G/C	0.263	0.763	0.996	0.999	5.06e-05	-0.071	0.018
rs2681339	4	180386786	RPL19P8	A/T	0.08	0.626	0.904	0.988	5.09e-05	0.117	0.029
chr17:17333685	17	17333685	MED9	A/G	0.018	0.578	0.679	0.811	5.1e-05	-0.268	0.066
chr4:152503100	4	152503100	PRSS48/FAM160A1	T/A	0.437	0.219	0.991	0.992	5.1e-05	0.063	0.016
chr14:42132454	14	42132454	OR10V7P/YWHAQP1	A/C	0.013	0.525	0.907	0.913	5.1e-05	0.292	0.072
chr4:75423087	4	75423087	EPGN/EREG	A/T	0.059	0.255	0.437	0.494	5.12e-05	-0.192	0.047
rs12245213	10	122072241	LOC651144/RPL21P16	A/G	0.004	0.001	0.987	0.987	5.12e-05	-0.507	0.125
rs823008	3	194684301	ATP13A4	A/C	0.152	0.95	0.965	0.975	5.12e-05	0.089	0.022
chr14:42126908	14	42126908	OR10V7P/YWHAQP1	C/T	0.013	0.525	0.916	0.923	5.12e-05	0.29	0.072
rs17718069	3	116690672	LOC645207/GAP43	G/T	0.299	0.459	0.956	0.957	5.13e-05	-0.069	0.017
chr14:42127878	14	42127878	OR10V7P/YWHAQP1	A/G	0.013	0.525	0.916	0.923	5.14e-05	0.29	0.072
rs2971926	3	62805378	CADPS	T/C	0.073	0.115	0.999	0.997	5.14e-05	-0.119	0.029
rs11041829	11	8276735	LMO1/STK33	A/T	0.411	0.28	0.962	0.996	5.16e-05	-0.064	0.016
rs10821977	10	64073927	ZNF365	A/G	0.447	0.046	0.852	0.882	5.16e-05	0.068	0.017
rs3126398	21	14779379	HSPA13/SAMSN1	C/A	0.096	0	0.058	0.993	5.17e-05	0.12	0.03
chr3:116692337	3	116692337	LOC645207/GAP43	G/A	0.045	0.071	0.673	0.694	5.19e-05	-0.18	0.044
rs12219432	10	76807685	COMTD1/SPA17P1	A/G	0.011	0.236	0.999	0.998	5.19e-05	0.311	0.077
rs12946821	17	6345236	PITPNM3	G/A	0.421	0.29	0.937	0.962	5.2e-05	0.064	0.016
rs861092	3	194698020	ATP13A4	A/G	0.16	0.814	1	1	5.2e-05	0.086	0.021
chr14:42134132	14	42134132	OR10V7P/YWHAQP1	A/G	0.012	0.524	0.901	0.908	5.2e-05	0.295	0.073
chr14:42134003	14	42134003	OR10V7P/YWHAQP1	C/A	0.012	0.524	0.901	0.908	5.2e-05	0.294	0.073
chr14:42134094	14	42134094	OR10V7P/YWHAQP1	A/G	0.012	0.524	0.901	0.908	5.21e-05	0.294	0.073
rs12362235	11	8276658	LMO1/STK33	A/G	0.413	0.326	0.946	0.986	5.23e-05	-0.064	0.016
rs28728444	2	120606953	EPB41L5	C/T	0.263	0.841	0.993	0.997	5.24e-05	-0.071	0.018
rs2698525	2	64464389	RPL23AP37/LOC100128607	A/G	0.334	0.242	1	1	5.25e-05	0.067	0.016
chr16:10443384	16	10443384	ATF7IP2	T/G	0.083	0	0.753	0.718	5.28e-05	-0.139	0.034
rs13414110	2	120659019	EPB41L5/TMEM185B	C/T	0.276	0.77	0.933	0.948	5.29e-05	-0.072	0.018
rs7096931	10	64128954	ZNF365/ALDH7A1P4	C/A	0.178	0.677	0.952	0.999	5.29e-05	0.083	0.021
rs1171095	13	36508140	FAM48A	C/A	0.279	0.68	0.968	0.963	5.29e-05	0.071	0.017
rs866077	3	194685122	ATP13A4	T/C	0.152	0.877	0.977	0.987	5.32e-05	0.088	0.022
rs56331527	6	50298070	DEFB112/TFAP2D	A/G	0.063	0.889	0.967	0.949	5.34e-05	-0.131	0.032
chr11:81776761	11	81776761	RPS28P7	C/T	0.003	1	0.669	0.654	5.36e-05	0.731	0.181
chr22:41022805	22	41022805	LOC388906/NFAM1	G/A	0.087	0.452	0.918	0.926	5.37e-05	-0.112	0.028
chr4:180385304	4	180385304	RPL19P8	G/A	0.08	0.627	0.906	0.988	5.38e-05	0.117	0.029
rs13007696	2	120307794	PTPN4	A/G	0.164	0.887	0.974	0.979	5.39e-05	-0.085	0.021
rs12200151	6	69204662	LOC100128293/LOC728052	C/T	0.08	0.303	0.937	0.975	5.43e-05	-0.116	0.029
rs506307	3	62740993	CADPS	C/T	0.05	1	0.898	0.905	5.44e-05	-0.15	0.037
chr2:120182616	2	120182616	RPL17P15/PTPN4	G/A	0.031	0.332	0.722	0.613	5.47e-05	0.22	0.054
chr14:42119774	14	42119774	OR10V7P/YWHAQP1	T/C	0.014	0.528	0.945	0.938	5.5e-05	0.278	0.069
rs7604224	2	120595883	EPB41L5	G/T	0.267	0.794	0.974	0.978	5.5e-05	-0.071	0.018
rs13390087	2	120634645	EPB41L5	G/A	0.261	0.952	0.996	0.998	5.51e-05	-0.071	0.018
rs11041827	11	8274699	LMO1/STK33	C/T	0.485	0.824	0.937	0.993	5.51e-05	-0.063	0.016
rs12207038	6	69204581	LOC100128293/LOC728052	A/G	0.082	0.305	0.935	0.969	5.51e-05	-0.115	0.028
chr1:184736066	1	184736066	PDC/LOC100131939	C/A	0.013	1	0.535	0.493	5.52e-05	-0.389	0.097
rs12269618	10	122072861	LOC651144/RPL21P16	T/G	0.004	0.001	0.986	0.987	5.54e-05	-0.505	0.125
chr2:120606427	2	120606427	EPB41L5	G/A	0.26	0.984	0.986	0.991	5.54e-05	-0.071	0.018
rs3126396	21	14777874	HSPA13/SAMSN1	C/T	0.094	0	0.059	0.913	5.56e-05	0.125	0.031
rs4698147	4	16441904	LDB2	A/G	0.12	0.035	0.499	0.555	5.57e-05	0.129	0.032
rs10201214	2	120649009	EPB41L5	G/A	0.261	0.952	0.996	0.998	5.57e-05	-0.071	0.018
rs7981456	13	86690481	DDX6P2/SLITRK5	C/T	0.45	0.749	0.89	0.982	5.58e-05	-0.064	0.016
rs4237769	11	8275127	LMO1/STK33	G/A	0.412	0.303	0.961	0.994	5.59e-05	-0.063	0.016
rs62416494	6	69247140	LOC100128293/LOC728052	T/C	0.078	0.587	0.956	0.973	5.59e-05	-0.117	0.029
chr4:96105600	4	96105600	BMPR1B	G/A	0.002	1	0.116	0.61	5.6e-05	-0.807	0.2
rs2792555	21	14778378	HSPA13/SAMSN1	G/A	0.056	1	0.034	0.535	5.61e-05	0.207	0.051
rs10114605	9	97355268	PTCH1/PSMA7P	C/T	0.451	0.315	0.991	0.995	5.61e-05	-0.063	0.016
rs12219002	10	76763420	COMTD1/SPA17P1	C/T	0.011	0.212	0.993	0.994	5.61e-05	0.314	0.078
rs10843056	12	28172146	PTHLH/LOC100129646	T/C	0.141	0.923	0.978	0.983	5.64e-05	-0.09	0.022
rs3126395	21	14777851	HSPA13/SAMSN1	C/T	0.094	0	0.06	0.91	5.64e-05	0.125	0.031
chr4:37439908	4	37439908	RELL1/RPL21P45	A/C	0.022	1	0.435	0.48	5.68e-05	-0.307	0.076
rs1543404	6	152428838	ESR1	C/T	0.46	0.018	0.958	0.977	5.69e-05	-0.063	0.016
chr12:96048862	12	96048862	NEDD1/MIR135A2	G/A	0.203	0.774	0.673	0.684	5.71e-05	-0.092	0.023
rs1324524	6	50081364	DEFB113/DEFB110	A/G	0.082	0.955	0.938	0.935	5.71e-05	-0.118	0.029
rs3126397	21	14778196	HSPA13/SAMSN1	T/C	0.094	0	0.058	0.924	5.72e-05	0.124	0.031
rs5752793	22	29160314	MTFP1/LOC646513	A/G	0.312	0	0.957	0.997	5.73e-05	0.068	0.017
rs7748176	6	69291365	LOC100128293/LOC728052	C/T	0.131	0.61	0.972	1	5.73e-05	-0.091	0.023
rs6478061	9	116857234	TNC	G/C	0.287	0.195	0.955	0.979	5.74e-05	0.07	0.018
rs11118288	1	207835812	CAMK1G	G/A	0.086	0	0.618	0.697	5.76e-05	0.134	0.033
chr14:94846699	14	94846699	CLMN	C/T	0.026	0.459	0.526	0.478	5.77e-05	-0.269	0.067
chr5:67348416	5	67348416	LOC359819/EEF1B3	C/G	0.01	1	0.468	0.524	5.77e-05	-0.438	0.109
chr6:50365219	6	50365219	DEFB112/TFAP2D	G/T	0.076	0.735	0.928	0.983	5.78e-05	-0.119	0.03
chr14:94846708	14	94846708	CLMN	T/C	0.026	0.459	0.526	0.478	5.78e-05	-0.269	0.067
rs12468180	2	120732020	RALB	G/A	0.261	0.84	0.985	0.997	5.81e-05	-0.071	0.018
rs10821375	9	97363859	PTCH1/PSMA7P	C/T	0.428	0.641	0.94	0.941	5.81e-05	-0.065	0.016
rs12219681	10	76800861	COMTD1/SPA17P1	G/C	0.011	0.215	0.968	0.987	5.81e-05	0.314	0.078
rs4744363	9	97409190	PTCH1/PSMA7P	C/T	0.384	0.093	0.941	0.971	5.82e-05	-0.065	0.016
rs1171087	13	36511356	FAM48A	T/C	0.283	0.698	0.989	0.994	5.83e-05	0.069	0.017
rs9261250	6	30019654	HLA-A	T/C	0.078	0.55	0.942	0.951	5.84e-05	-0.121	0.03
rs35352346	3	135881488	KY/EPHB1	G/A	0.25	0.641	0.947	0.962	5.84e-05	-0.073	0.018
rs13416055	2	236558145	AGAP1	G/A	0.295	0.031	0.906	0.92	5.85e-05	0.071	0.018
rs13401264	2	120519332	EPB41L5	C/G	0.294	0.895	0.983	0.993	5.85e-05	-0.068	0.017
rs3768915	2	120620791	EPB41L5	G/A	0.262	0.841	0.995	0.998	5.85e-05	-0.07	0.018
rs57858922	6	69206678	LOC100128293/LOC728052	T/A	0.079	0.322	0.942	0.984	5.85e-05	-0.116	0.029
chr14:42136710	14	42136710	OR10V7P/YWHAQP1	A/T	0.012	0.735	0.901	0.901	5.87e-05	0.294	0.073
rs1171074	13	36506193	FAM48A	C/G	0.277	0.767	0.992	0.993	5.87e-05	0.069	0.017
chr6:50367363	6	50367363	DEFB112/TFAP2D	C/A	0.076	0.735	0.926	0.982	5.88e-05	-0.119	0.03
chr21:35164121	21	35164121	RUNX1	A/G	0.024	1	0.995	0.902	5.89e-05	0.202	0.05
rs3019823	11	129418236	LOC253665/APLP2	G/T	0.121	0.286	0.864	0.926	5.91e-05	0.1	0.025
rs2576042	18	44577461	KIAA0427	C/T	0.457	0.669	1	1	5.92e-05	-0.062	0.015
chr6:130756710	6	130756710	SAMD3/TMEM200A	A/G	0	1	0.019	0.221	5.96e-05	40.023	9.972
rs12130064	1	80119354	ADH5P2/LOC553139	C/T	0.212	1	0.991	0.993	5.96e-05	0.076	0.019
rs7918887	10	76808749	COMTD1/SPA17P1	A/G	0.011	0.236	1	0.999	5.96e-05	0.309	0.077
rs7580385	2	41386943	LOC729984/LDHAP3	A/T	0.348	0.219	0.973	0.975	5.96e-05	-0.065	0.016
chr2:213033124	2	213033124	LOC646249	A/G	0	1	0.456	0.024	5.97e-05	4.761	1.186
chr8:25080064	8	25080064	LOC100129717/DOCK5	T/C	0.03	1	0.59	0.691	5.98e-05	-0.219	0.055
chr14:42138903	14	42138903	OR10V7P/YWHAQP1	C/T	0.012	0.733	0.897	0.889	5.99e-05	0.296	0.074
chr14:42137797	14	42137797	OR10V7P/YWHAQP1	G/C	0.012	0.733	0.898	0.893	6e-05	0.295	0.074
chr18:39700181	18	39700181	SYT4/IBTKP1	A/T	0.012	1	0.432	0.506	6e-05	-0.412	0.103
rs3111715	2	120678731	EPB41L5/TMEM185B	T/C	0.298	1	0.986	0.986	6e-05	-0.068	0.017
chr13:103564469	13	103564469		A/G	0.024	0.292	0.991	0.992	6e-05	-0.207	0.052
rs1397684	4	152752413	FAM160A1	T/G	0.457	0.726	0.91	0.999	6.01e-05	0.063	0.016
chr22:29283036	22	29283036	GAL3ST1	G/A	0.057	0.814	0.951	0.963	6.01e-05	0.14	0.035
rs13015818	2	120523762	EPB41L5	T/C	0.294	0.925	0.987	0.998	6.01e-05	-0.068	0.017
rs855099	3	62808537	CADPS	A/T	0.073	0.109	0.976	0.968	6.04e-05	-0.119	0.03
chr14:42137065	14	42137065	OR10V7P/YWHAQP1	T/A	0.012	0.734	0.901	0.898	6.04e-05	0.294	0.073
rs56168982	14	42140057	OR10V7P/YWHAQP1	G/A	0.012	0.732	0.895	0.888	6.06e-05	0.296	0.074
rs2747652	6	152437016	ESR1	C/T	0.492	0.007	0.943	0.999	6.07e-05	0.062	0.015
chr2:121154194	2	121154194	LOC84931/GLI2	G/A	0.005	1	0.328	0.563	6.07e-05	-0.565	0.141
rs11688028	2	120695655	TMEM185B	C/A	0.301	0.866	0.983	0.982	6.07e-05	-0.068	0.017
rs57370203	4	152746469	FAM160A1	G/T	0.449	0.463	0.984	0.987	6.07e-05	0.062	0.016
chr14:42137655	14	42137655	OR10V7P/YWHAQP1	T/A	0.012	0.734	0.899	0.895	6.07e-05	0.295	0.074
rs2644135	1	201856256	OPTC/ATP2B4	G/C	0.311	1	0.984	0.988	6.08e-05	0.067	0.017
chr14:42140358	14	42140358	OR10V7P/YWHAQP1	A/C	0.012	0.731	0.893	0.884	6.08e-05	0.296	0.074
rs57004070	5	53846548	HSPB3/SNX18	G/T	0.143	0.521	0.868	0.912	6.09e-05	-0.094	0.023
rs11676058	2	120736882	RALB	T/C	0.261	0.84	0.985	0.998	6.09e-05	-0.071	0.018
rs9547529	13	86699678	DDX6P2/SLITRK5	T/C	0.462	0.61	0.958	0.972	6.1e-05	-0.063	0.016
rs57600516	2	120724898	TMEM185B/RALB	G/A	0.263	0.888	0.984	0.991	6.1e-05	-0.071	0.018
rs9806675	15	57800399	LOC644761/RPS3AP6	A/C	0.038	0.249	0.597	0.564	6.1e-05	0.217	0.054
rs7123625	11	129417192	LOC253665/APLP2	G/A	0.123	0.255	0.879	0.936	6.13e-05	0.098	0.024
rs2242012	10	76780122	COMTD1/SPA17P1	C/T	0.011	0.215	0.989	0.992	6.14e-05	0.312	0.078
chr3:62468283	3	62468283	CADPS	T/C	0.001	1	0.572	0.011	6.14e-05	-2.306	0.575
rs4233622	2	236535395	AGAP1	C/T	0.29	0.317	0.998	0.999	6.18e-05	0.068	0.017
chr6:50342857	6	50342857	DEFB112/TFAP2D	A/T	0.065	0.727	0.89	0.91	6.19e-05	-0.131	0.033
chr10:76771856	10	76771856	COMTD1/SPA17P1	G/A	0.011	0.218	0.994	0.994	6.19e-05	0.312	0.078
rs10196410	2	120524775	EPB41L5	T/C	0.294	0.925	1	1	6.2e-05	-0.068	0.017
rs7923236	10	76772332	COMTD1/SPA17P1	C/T	0.011	0.218	0.994	0.994	6.2e-05	0.312	0.078
rs4322557	13	86691846	DDX6P2/SLITRK5	C/T	0.456	0.611	0.902	0.995	6.2e-05	-0.063	0.016
rs7984065	13	86695546	DDX6P2/SLITRK5	A/T	0.46	0.621	0.935	0.979	6.21e-05	-0.063	0.016
rs57034097	5	53847677	HSPB3/SNX18	G/A	0.143	0.542	0.866	0.91	6.21e-05	-0.094	0.023
chr21:33904860	21	33904860	CRYZL1	A/C	0.005	1	0.575	0.413	6.21e-05	0.632	0.158
rs7819333	8	32397721	LOC100127894/NRG1	G/C	0.325	0.077	0.986	0.999	6.22e-05	-0.066	0.017
chr5:41596212	5	41596212	PLCXD3/TCP1P2	C/A	0.008	1	0.716	0.759	6.22e-05	0.403	0.101
rs2660974	17	3518976	TMEM93	G/A	0.487	0	0.824	0.83	6.22e-05	-0.068	0.017
rs10123666	9	97382120	PTCH1/PSMA7P	T/C	0.46	0.214	0.983	0.986	6.25e-05	-0.062	0.016
rs6740058	2	236558371	AGAP1	A/G	0.294	0.033	0.912	0.925	6.25e-05	0.071	0.018
rs7578037	2	120575591	EPB41L5	C/T	0.304	0.68	0.96	0.97	6.26e-05	-0.068	0.017
rs12221060	10	76775481	COMTD1/SPA17P1	G/T	0.011	0.215	0.99	0.994	6.26e-05	0.312	0.078
rs7756917	6	152007587	C6orf97/ESR1	G/A	0.087	0.076	0.64	0.716	6.27e-05	0.131	0.033
rs4663208	2	236552541	AGAP1	C/T	0.292	0.127	0.985	0.994	6.27e-05	0.068	0.017
chr2:38956015	2	38956015	ASS1P2/DHX57	G/T	0.043	0.269	0.587	0.625	6.28e-05	0.191	0.048
rs10064373	5	60857714	RPL3P6/ZSWIM6	A/G	0.258	0.167	0.998	0.999	6.29e-05	0.07	0.017
rs6674001	1	61307277	NFIA	T/C	0.139	0.519	1	1	6.29e-05	-0.088	0.022
chr10:16759895	10	16759895	RSU1	C/T	0	1	0.665	0.245	6.29e-05	-2.601	0.65
rs13386365	2	120603425	EPB41L5	G/A	0.295	0.866	0.993	0.998	6.3e-05	-0.068	0.017
rs9818740	3	135939586	KY/EPHB1	G/A	0.258	0.544	0.932	0.96	6.31e-05	-0.072	0.018
rs3111717	2	120603440	EPB41L5	A/G	0.295	0.866	0.994	0.998	6.31e-05	-0.068	0.017
rs12221048	10	76775418	COMTD1/SPA17P1	G/A	0.011	0.218	0.991	0.994	6.32e-05	0.312	0.078
rs6740043	2	236558335	AGAP1	A/G	0.293	0.028	0.909	0.924	6.32e-05	0.071	0.018
rs10192742	2	120663617	EPB41L5/TMEM185B	C/G	0.261	0.856	0.992	0.995	6.33e-05	-0.07	0.018
rs2166439	2	120717644	TMEM185B/RALB	T/C	0.259	0.872	0.979	0.992	6.35e-05	-0.071	0.018
rs56264766	17	6349744	PITPNM3	G/T	0.428	0.774	0.895	0.888	6.35e-05	0.066	0.016
rs4395495	4	16168664	LDB2	C/T	0.388	0.454	0.927	0.929	6.35e-05	0.066	0.016
chr13:103561656	13	103561656		G/T	0.024	0.292	0.992	0.992	6.36e-05	-0.206	0.052
rs2086400	2	120594981	EPB41L5	C/T	0.297	0.851	0.988	0.994	6.36e-05	-0.068	0.017
chr3:128551234	3	128551234	C3orf56/TPRA1	G/T	0.435	0	0.709	0.744	6.36e-05	0.073	0.018
rs7583193	2	41387093	LOC729984/LDHAP3	A/G	0.355	0.175	0.998	0.997	6.38e-05	-0.064	0.016
chr14:42140716	14	42140716	OR10V7P/YWHAQP1	G/A	0.012	0.73	0.893	0.882	6.39e-05	0.296	0.074
rs58370333	6	69201949	LOC100128293/LOC728052	G/A	0.081	0.333	0.943	0.982	6.4e-05	-0.114	0.028
rs4927920	3	128551235	C3orf56/TPRA1	G/A	0.435	0	0.709	0.744	6.4e-05	0.073	0.018
rs28897386	2	120605383	EPB41L5	A/G	0.294	0.836	0.986	0.994	6.41e-05	-0.068	0.017
rs6005920	22	29241195	SEC14L4/LOC730005	T/C	0.052	0.309	0.978	0.982	6.41e-05	0.144	0.036
rs2576040	18	44582027	KIAA0427	C/T	0.457	0.669	0.998	0.997	6.41e-05	-0.062	0.015
rs1171086	13	36512158	FAM48A	G/A	0.264	0.177	0.979	0.975	6.42e-05	0.07	0.018
rs2103279	2	236550704	AGAP1	A/G	0.293	0.133	1	1	6.42e-05	0.068	0.017
rs55920801	3	62579832	CADPS	T/A	0.119	0	0.65	0.657	6.43e-05	-0.118	0.03
rs12197932	6	69289452	LOC100128293/LOC728052	A/T	0.419	0.721	0.966	0.972	6.43e-05	0.063	0.016
rs4711381	6	34138089	GRM4	G/A	0.435	0.052	0.916	0.939	6.44e-05	-0.064	0.016
rs3101946	2	120580542	EPB41L5	C/A	0.296	0.807	0.996	0.999	6.44e-05	-0.068	0.017
rs17041472	4	111143443	EGF	G/C	0.28	0.478	0.97	0.971	6.46e-05	-0.069	0.017
chr6:25405164	6	25405164	LRRC16A	C/T	0.002	1	0.759	0.348	6.46e-05	0.915	0.229
rs3106246	2	120578206	EPB41L5	A/G	0.296	0.793	0.996	1	6.49e-05	-0.068	0.017
rs6825241	4	152543783	PRSS48/FAM160A1	C/A	0.442	0.166	0.996	1	6.49e-05	0.062	0.015
rs17576286	5	154629897	LOC100131520/LOC100130088	A/G	0.023	0.231	0.836	0.9	6.49e-05	-0.216	0.054
rs10993267	9	97385948	PTCH1/PSMA7P	C/T	0.455	0.214	0.989	0.991	6.49e-05	-0.062	0.016
rs7600358	2	120702972	TMEM185B/RALB	A/T	0.261	0.888	0.995	0.998	6.49e-05	-0.07	0.018
rs3117279	21	14780604	SAMSN1	G/T	0.096	0	0.05	0.947	6.51e-05	0.122	0.03
rs7922449	10	64291308	EGR2/NRBF2	C/T	0.271	0.092	0.862	0.862	6.51e-05	0.074	0.019
rs34490853	20	37342810	NPM1P19/HSPE1P1	C/T	0.106	0.868	0.881	0.954	6.53e-05	0.103	0.026
rs13402528	2	236557782	AGAP1	T/C	0.292	0.025	0.909	0.921	6.53e-05	0.071	0.018
rs1544818	2	41389642	LOC729984/LDHAP3	A/T	0.355	0.139	0.99	0.996	6.53e-05	-0.064	0.016
rs10004082	4	90283806	TIGD2/GPRIN3	A/G	0.283	0.842	0.825	0.961	6.54e-05	-0.071	0.018
rs12692176	2	236552940	AGAP1	A/G	0.293	0.128	0.985	0.994	6.55e-05	0.068	0.017
rs7372263	3	128499195	C3orf56/TPRA1	A/C	0.383	0.205	1	1	6.56e-05	0.064	0.016
rs9565707	13	36534491	FAM48A/CSNK1A1L	T/A	0.213	0.368	0.895	0.955	6.56e-05	0.077	0.019
rs304229	3	62800742	CADPS	T/G	0.073	0.141	0.998	0.999	6.57e-05	-0.118	0.029
chr6:50346278	6	50346278	DEFB112/TFAP2D	G/A	0.061	0.097	0.819	0.864	6.58e-05	-0.14	0.035
rs7601857	2	120549280	EPB41L5	A/G	0.295	0.866	0.995	0.994	6.58e-05	-0.068	0.017
rs62416472	6	69212806	LOC100128293/LOC728052	G/A	0.08	0.334	0.949	0.993	6.59e-05	-0.113	0.028
rs62416471	6	69212766	LOC100128293/LOC728052	T/A	0.08	0.334	0.949	0.993	6.6e-05	-0.113	0.028
rs2471287	7	139978576	DENND2A/ADCK2	T/A	0.056	0.876	0.942	0.918	6.61e-05	-0.139	0.035
rs10185037	2	120642182	EPB41L5	A/G	0.262	0.872	0.999	1	6.63e-05	-0.07	0.018
rs17049912	2	120643017	EPB41L5	T/C	0.262	0.872	0.999	1	6.64e-05	-0.07	0.018
chr1:204246106	1	204246106	SLC26A9/FAM72A	C/A	0.022	0.273	0.444	0.516	6.65e-05	0.294	0.074
rs7677348	4	60973310		C/T	0.002	1	0.175	0.437	6.66e-05	1.029	0.258
rs2063515	3	122435750	STXBP5L	G/A	0.2	0.92	0.937	0.941	6.69e-05	-0.079	0.02
rs2063516	3	122435729	STXBP5L	G/A	0.2	0.92	0.94	0.944	6.69e-05	-0.079	0.02
rs11835323	12	20463433	PDE3A	C/T	0.473	0.147	0.958	0.967	6.69e-05	-0.062	0.016
rs1552828	11	129447874	APLP2	G/A	0.121	0.189	0.998	1	6.7e-05	0.094	0.024
rs7838828	8	36839791	MRPS7P1/KCNU1	G/A	0.453	0.77	0.925	0.928	6.7e-05	0.064	0.016
chr13:103568587	13	103568587		G/A	0.024	0.291	0.992	0.992	6.71e-05	-0.206	0.052
rs7606709	2	41386754	LOC729984/LDHAP3	C/T	0.355	0.175	0.995	0.994	6.72e-05	-0.064	0.016
rs2698526	2	64499523	RPL23AP37/LOC100128607	A/G	0.28	0.352	0.956	0.991	6.73e-05	0.07	0.017
rs7951420	11	8283316	LMO1/STK33	G/A	0.435	0	0.666	0.817	6.75e-05	-0.071	0.018
rs7788977	7	128624427	SMO	A/T	0.008	1	0.609	0.572	6.77e-05	0.446	0.112
rs920557	2	176189407	RPS15AP14/KIAA1715	G/C	0.172	0.417	0.95	0.951	6.77e-05	0.084	0.021
chr14:42141299	14	42141299	OR10V7P/YWHAQP1	C/T	0.012	0.729	0.891	0.872	6.8e-05	0.296	0.074
rs381111	8	16045949	MSR1	G/A	0.086	0.452	0.998	1	6.81e-05	-0.11	0.028
rs1887702	13	99944823	RPL15P18/PCCA	T/C	0	1	0.234	0.349	6.83e-05	5.45	1.369
rs59954406	22	29247801	SEC14L4/LOC730005	C/T	0.051	0.031	0.962	0.962	6.85e-05	0.146	0.037
rs9556779	13	98329387	DOCK9	C/T	0.068	0.001	0.674	0.637	6.85e-05	0.158	0.04
rs954743	2	120617985	EPB41L5	C/T	0.295	0.881	0.996	0.997	6.86e-05	-0.067	0.017
rs13036407	20	37341437	NPM1P19/HSPE1P1	G/C	0.106	0.8	0.86	0.915	6.87e-05	0.105	0.026
rs7558053	2	120529820	EPB41L5	T/A	0.294	0.91	0.997	0.998	6.87e-05	-0.067	0.017
rs17101460	11	103600269	DDI1/CASP12	A/G	0.342	0.028	0.977	0.984	6.87e-05	0.065	0.016
chr21:42936132	21	42936132	LOC100129311/PDE9A	C/T	0.002	1	0.924	0.918	6.9e-05	-0.772	0.194
rs4533476	2	120691457	EPB41L5/TMEM185B	G/A	0.261	0.856	0.996	0.997	6.94e-05	-0.07	0.018
rs12118039	1	80118678	ADH5P2/LOC553139	A/G	0.214	0.745	0.996	0.999	6.95e-05	0.075	0.019
rs12121349	1	80118791	ADH5P2/LOC553139	G/T	0.214	0.745	0.996	0.999	6.95e-05	0.075	0.019
chr5:33843534	5	33843534	ADAMTS12	C/T	0.006	1	0.548	0.646	6.96e-05	-0.494	0.124
rs12607754	18	44571005	KIAA0427	A/T	0.463	0.423	0.979	0.976	6.97e-05	-0.062	0.016
rs3101945	2	120591657	EPB41L5	A/G	0.293	0.822	0.975	0.985	6.98e-05	-0.068	0.017
rs1171076	13	36507095	FAM48A	G/A	0.281	0.724	0.981	0.979	6.99e-05	0.069	0.017
chr11:100593309	11	100593309	PGR/TRPC6	C/T	0	1	0.204	0.002	7e-05	184.967	46.525
rs11588120	1	118739481	SPAG17/LOC644094	G/C	0.404	0.178	0.984	0.991	7e-05	-0.063	0.016
rs7975807	12	20438338	PDE3A	A/G	0	1	0.201	0.265	7.02e-05	-4.685	1.179
rs61861762	10	133434420	TCERG1L/FLJ46300	C/T	0.073	0.489	0.986	0.991	7.03e-05	-0.118	0.03
rs12190998	6	69224305	LOC100128293/LOC728052	C/T	0.08	0.335	0.956	0.994	7.04e-05	-0.113	0.028
rs55658716	2	120670226	EPB41L5/TMEM185B	T/G	0.262	0.888	0.997	0.998	7.05e-05	-0.07	0.018
rs12917561	15	33358384	LOC723972/LOC100131623	T/C	0.112	0.182	0.991	0.99	7.06e-05	0.098	0.025
rs13018025	2	236553360	AGAP1	G/A	0.293	0.128	0.978	0.991	7.07e-05	0.068	0.017
rs12186568	5	60553181	C5orf43/ZSWIM6	C/T	0.045	0.458	0.62	0.626	7.08e-05	0.182	0.046
rs55687194	8	32279256	LOC100127894/NRG1	A/T	0.144	0.696	0.993	0.966	7.08e-05	-0.089	0.022
rs7245123	18	30007743	NOL4	T/C	0.154	0.216	0.91	0.96	7.09e-05	-0.088	0.022
rs3212998	13	113780797	RASA3	A/C	0.056	0.882	0.944	0.944	7.12e-05	-0.134	0.034
chr2:120682629	2	120682629	EPB41L5/TMEM185B	C/T	0.258	0.67	0.975	0.983	7.12e-05	-0.071	0.018
chr3:130929104	3	130929104	TMCC1	G/A	0.001	1	0.592	0.479	7.13e-05	1.934	0.487
rs1543403	6	152428704	ESR1	C/G	0.46	0.023	0.921	0.947	7.13e-05	-0.063	0.016
chr13:99935277	13	99935277	RPL15P18/PCCA	T/C	0	1	0.228	0.103	7.14e-05	20.287	5.109
chr6:50374571	6	50374571	DEFB112/TFAP2D	G/A	0.069	0.901	0.891	0.938	7.14e-05	-0.125	0.032
rs28374947	7	25356071	NPVF/LOC646588	A/G	0.208	0.555	0.839	0.934	7.16e-05	-0.079	0.02
rs3106250	2	120612529	EPB41L5	C/T	0.294	0.881	0.995	0.996	7.19e-05	-0.067	0.017
rs2928634	2	120588795	EPB41L5	C/G	0.296	0.807	0.991	0.996	7.21e-05	-0.067	0.017
chr22:29243955	22	29243955	SEC14L4/LOC730005	C/T	0.052	0.084	0.969	0.967	7.22e-05	0.145	0.037
rs7256714	19	49328875	ZNF225	G/C	0.236	0	0.545	0.724	7.22e-05	0.087	0.022
chr4:165888166	4	165888166	TRIM60P14	T/G	0.023	0.062	0.717	0.727	7.23e-05	0.25	0.063
rs12477760	2	120558467	EPB41L5	G/A	0.295	0.792	0.979	0.982	7.23e-05	-0.068	0.017
rs1569125	2	236556537	AGAP1	A/G	0.292	0.036	0.915	0.926	7.25e-05	0.07	0.018
rs394447	8	16048146	MSR1	A/G	0.076	0.116	0.92	0.903	7.25e-05	-0.123	0.031
rs6769762	3	135908178	KY/EPHB1	G/A	0.262	0.728	0.958	0.973	7.26e-05	-0.071	0.018
rs10090023	8	32304834	LOC100127894/NRG1	T/C	0.357	0.932	0.992	0.993	7.26e-05	-0.064	0.016
rs3010313	6	139759442	CITED2/LOC645434	A/C	0.438	0.528	0.918	0.918	7.26e-05	0.065	0.016
rs61938101	12	96037389	NEDD1/MIR135A2	A/T	0.434	0.146	0.921	0.869	7.29e-05	0.065	0.017
rs10861095	12	104165387	C12orf75	A/G	0.29	0.368	0.993	0.994	7.31e-05	-0.067	0.017
rs6542552	2	120690742	EPB41L5/TMEM185B	C/T	0.262	0.84	0.998	0.998	7.33e-05	-0.07	0.018
rs10887548	10	87772933	GRID1	A/G	0.463	0.496	0.999	1	7.34e-05	0.061	0.015
rs10101049	8	16050979	MSR1	G/A	0.076	0.005	0.858	0.898	7.35e-05	-0.124	0.031
rs12464639	2	120667027	EPB41L5/TMEM185B	A/G	0.262	0.841	0.995	0.997	7.36e-05	-0.07	0.018
rs9258278	6	29733123	MOG	T/A	0.065	0.114	0.949	0.99	7.36e-05	-0.129	0.033
rs9308777	2	120692101	EPB41L5/TMEM185B	G/A	0.261	0.856	0.998	0.998	7.37e-05	-0.07	0.018
chr8:62069779	8	62069779	LOC100130298/NPM1P6	A/G	0.01	0.631	0.82	0.835	7.41e-05	-0.341	0.086
rs4803595	19	43794153	MAP4K1	T/A	0.326	0.011	0.83	0.899	7.41e-05	-0.069	0.017
rs11081752	18	29816693	NOL4	T/C	0.18	0.762	0.945	0.991	7.42e-05	-0.081	0.021
rs304226	3	62797115	CADPS	T/G	0.073	0.126	1	0.999	7.46e-05	-0.117	0.029
rs13030004	2	120556107	EPB41L5	G/C	0.292	0.791	0.98	0.982	7.47e-05	-0.068	0.017
rs10103747	8	16048476	MSR1	T/C	0.076	0.116	0.92	0.903	7.47e-05	-0.122	0.031
rs1343184	13	36538411	FAM48A/CSNK1A1L	G/A	0.172	0.562	0.909	0.906	7.48e-05	0.085	0.021
rs17027241	2	41386016	LOC729984/LDHAP3	T/C	0.355	0.18	0.984	0.987	7.49e-05	-0.064	0.016
chr13:103563092	13	103563092		C/T	0.024	0.227	0.972	0.976	7.5e-05	-0.203	0.051
rs2289581	2	120703842	TMEM185B/RALB	G/A	0.261	0.84	0.999	0.999	7.51e-05	-0.069	0.018
rs9319196	13	86692672	DDX6P2/SLITRK5	T/C	0.461	0.61	0.903	0.98	7.51e-05	-0.063	0.016
chr13:36540697	13	36540697	FAM48A/CSNK1A1L	G/A	0.186	0.959	0.966	0.967	7.51e-05	0.079	0.02
rs4811027	20	48932992	TMSL6/ADNP	T/A	0.303	0	0.657	0.824	7.52e-05	0.076	0.019
rs11689184	2	120695464	TMEM185B	C/T	0.261	0.856	0.998	0.998	7.52e-05	-0.069	0.018
chr6:50375592	6	50375592	DEFB112/TFAP2D	G/A	0.069	0.901	0.891	0.938	7.53e-05	-0.125	0.032
rs11682213	2	120537347	EPB41L5	A/G	0.296	0.985	0.993	0.993	7.54e-05	-0.067	0.017
chr11:88595965	11	88595965	TYR	C/G	0.009	0.515	0.636	0.753	7.54e-05	-0.367	0.093
rs7070919	10	122077240	LOC651144/RPL21P16	A/G	0.003	0.005	0.818	0.872	7.55e-05	-0.604	0.153
chr2:55953796	2	55953796	EFEMP1	C/T	0.069	0.896	0.897	0.921	7.59e-05	0.126	0.032
rs34084749	18	40634920	SETBP1	G/A	0.168	0	0.516	0.531	7.59e-05	0.113	0.028
rs7901884	10	29399839	RPL21P93/LYZL1	C/T	0.241	0.336	0.997	0.994	7.6e-05	-0.072	0.018
rs630445	8	16046274	MSR1	C/G	0.082	0.192	0.934	0.965	7.62e-05	-0.115	0.029
rs11689019	2	120629498	EPB41L5	C/T	0.26	0.872	0.986	0.995	7.63e-05	-0.07	0.018
rs17780168	9	23342211	LOC646609/LOC402360	T/C	0.117	0.746	0.996	0.812	7.65e-05	0.103	0.026
rs8043879	16	10436414	ATF7IP2	G/C	0.085	0.024	0.789	0.788	7.65e-05	-0.13	0.033
rs61560757	10	133437154	TCERG1L/FLJ46300	T/A	0.073	0.525	0.998	0.998	7.65e-05	-0.117	0.03
rs1914732	2	88541315	FOXI3/C2orf51	A/G	0.31	0.658	0.998	0.992	7.67e-05	0.066	0.017
chr11:103203905	11	103203905	DYNC2H1/PDGFD	G/C	0.004	1	0.349	0.547	7.67e-05	0.645	0.163
rs16963374	18	30026947	NOL4	C/T	0.046	0.434	0.99	0.999	7.67e-05	-0.143	0.036
rs4981032	12	104165864	C12orf75	C/T	0.29	0.348	0.993	0.994	7.67e-05	-0.067	0.017
rs8107019	19	43792307	MAP4K1	T/C	0.327	0.011	0.806	0.867	7.68e-05	-0.07	0.018
rs29465	7	111630024	DOCK4	C/T	0.404	0.909	1	1	7.68e-05	-0.062	0.016
rs4129966	10	133437506	TCERG1L/FLJ46300	G/A	0.073	0.525	0.998	0.998	7.69e-05	-0.117	0.03
chr5:33838566	5	33838566	ADAMTS12	T/C	0.008	0.247	0.611	0.687	7.7e-05	-0.403	0.102
rs435181	8	16048864	MSR1	T/C	0.081	0.955	0.951	0.928	7.7e-05	-0.117	0.029
rs29464	7	111629446	DOCK4	T/C	0.404	0.909	0.952	0.998	7.71e-05	-0.063	0.016
rs29466	7	111630032	DOCK4	T/C	0.404	0.909	1	1	7.73e-05	-0.062	0.016
rs39194	7	11521124	THSD7A	T/C	0.03	0.188	0.526	0.738	7.73e-05	-0.222	0.056
rs12211257	6	69233744	LOC100128293/LOC728052	G/T	0.08	0.311	0.967	0.997	7.74e-05	-0.112	0.028
rs10982063	9	116853660	TNC	C/T	0.282	0.094	0.948	0.96	7.74e-05	0.07	0.018
rs4663611	2	236555247	AGAP1	C/G	0.293	0.11	0.962	0.969	7.74e-05	0.068	0.017
rs12206658	6	69233976	LOC100128293/LOC728052	A/G	0.08	0.311	0.967	0.997	7.76e-05	-0.112	0.028
chr3:122497353	3	122497353	STXBP5L	G/T	0.064	0.035	0.834	0.843	7.78e-05	-0.135	0.034
chr5:33881997	5	33881997	ADAMTS12	A/C	0.01	0.116	0.733	0.99	7.78e-05	-0.315	0.08
rs9908426	17	10729944	RPL15P21/SHISA6	A/G	0.109	0.12	0.732	0.758	7.79e-05	-0.113	0.029
chr5:33887061	5	33887061	ADAMTS12	T/C	0.01	0.111	0.727	0.976	7.8e-05	-0.319	0.081
rs13393111	2	130130231	LOC151121/LOC100131048	T/G	0.001	1	0.402	0.507	7.81e-05	2.162	0.547
chr20:38287890	20	38287890	HSPE1P1/MAFB	G/A	0	1	0.165	0.289	7.81e-05	-6.506	1.647
rs7904278	10	76808821	COMTD1/SPA17P1	T/C	0.011	0.234	0.976	0.989	7.82e-05	0.307	0.078
rs4071603	2	121249682	LOC84931/GLI2	G/A	0.03	0.412	0.816	0.802	7.82e-05	0.196	0.05
rs1343183	13	36538416	FAM48A/CSNK1A1L	G/A	0.172	0.544	0.909	0.906	7.84e-05	0.084	0.021
rs10779817	1	231280327	PCNXL2	A/G	0.473	0.298	0.934	0.954	7.85e-05	-0.062	0.016
chr17:31330722	17	31330722	CCL16	A/G	0.006	1	0.49	0.477	7.86e-05	0.577	0.146
rs11686821	2	120487636	EPB41L5	C/T	0.242	0.594	0.963	0.989	7.86e-05	-0.071	0.018
chr13:93601652	13	93601652	GPC6	G/T	0.019	0.813	0.965	0.971	7.87e-05	-0.237	0.06
chr10:76654753	10	76654753	VDAC2	C/T	0.016	0.251	0.823	0.805	7.88e-05	0.288	0.073
rs10174083	2	236555503	AGAP1	T/C	0.293	0.098	0.961	0.966	7.89e-05	0.068	0.017
rs6744101	2	236542493	AGAP1	A/T	0.288	0.222	0.966	0.985	7.9e-05	0.068	0.017
rs6751287	2	236549920	AGAP1	G/A	0.292	0.141	0.998	0.994	7.92e-05	0.067	0.017
chr19:43798922	19	43798922	MAP4K1	G/A	0.327	0.01	0.894	0.954	7.93e-05	-0.066	0.017
chr3:62581871	3	62581871	CADPS	T/A	0.126	0.711	0.958	0.944	7.94e-05	-0.095	0.024
rs58512728	10	2212767	NCRNA00168/PFKP	G/A	0.008	0.401	0.618	0.542	7.94e-05	0.435	0.11
chr16:59584433	16	59584433	GNPATP/RPS27AP16	C/T	0	1	0.071	0.476	7.94e-05	4.916	1.246
rs7557475	2	120632715	EPB41L5	G/C	0.294	0.91	0.999	0.999	7.94e-05	-0.067	0.017
rs2087625	10	64117756	ZNF365/ALDH7A1P4	C/T	0.184	1	0.999	1	7.95e-05	0.08	0.02
rs29469	7	111630261	DOCK4	T/C	0.405	0.884	0.998	0.998	7.98e-05	-0.062	0.016
rs59181880	7	25933274	UBA52P1/MIR148A	A/G	0.109	0.833	0.929	0.981	7.98e-05	0.1	0.025
rs530205	18	44385150	KIAA0427	C/T	0.468	0.351	0.999	1	7.99e-05	-0.061	0.015
chr20:38289026	20	38289026	HSPE1P1/MAFB	G/A	0	1	0.159	0.273	8.01e-05	-6.75	1.712
rs3768914	2	120635205	EPB41L5	G/A	0.294	0.91	0.999	1	8.02e-05	-0.067	0.017
rs17671355	5	169509427	KRT18P41/C5orf58	C/A	0.003	1	0.471	0.383	8.02e-05	-0.83	0.211
chr11:69153272	11	69153272	IFITM9P/CCND1	C/T	0.118	0.317	0.924	0.931	8.05e-05	0.097	0.025
rs28852693	2	120647660	EPB41L5	T/C	0.294	0.91	0.999	1	8.05e-05	-0.067	0.017
rs6726490	2	120608131	EPB41L5	G/A	0.292	0.836	0.983	0.987	8.06e-05	-0.067	0.017
rs2136960	4	152746189	FAM160A1	C/T	0.445	0.535	0.999	0.999	8.07e-05	0.061	0.015
chr18:29981018	18	29981018	NOL4	T/C	0.136	0.169	0.959	0.971	8.07e-05	-0.091	0.023
rs1154815	7	25910605	UBA52P1/MIR148A	A/G	0.111	0.657	0.984	0.991	8.08e-05	0.099	0.025
rs10103856	8	16048551	MSR1	T/C	0.085	0.42	0.977	0.985	8.1e-05	-0.111	0.028
chr11:88582231	11	88582231	TYR	G/C	0.009	0.541	0.67	0.764	8.12e-05	-0.359	0.091
rs55855704	7	25929775	UBA52P1/MIR148A	C/T	0.101	0.854	0.907	0.947	8.13e-05	0.105	0.027
rs61730549	4	165864753	LOC100133261	T/C	0.029	0.777	0.582	0.608	8.14e-05	0.24	0.061
rs1627943	2	120769787	RALB/INHBB	A/C	0.232	0.404	0.914	0.998	8.15e-05	-0.073	0.019
rs11111497	12	103607446	CHST11	G/A	0.419	0.197	1	1	8.15e-05	-0.061	0.016
rs10930699	2	176143159	RPS15AP14/KIAA1715	T/C	0.182	0.506	0.923	0.99	8.18e-05	0.08	0.02
rs35320690	3	135932494	KY/EPHB1	T/C	0.265	0.687	0.966	0.984	8.18e-05	-0.07	0.018
rs2393884	10	64230266	ALDH7A1P4/ADO	G/A	0.388	0.308	0.861	0.902	8.2e-05	0.066	0.017
rs434650	8	16049139	MSR1	T/C	0.086	0.482	0.988	0.996	8.26e-05	-0.109	0.028
rs60451418	18	30004014	NOL4	A/G	0.142	0.15	0.932	0.937	8.28e-05	-0.091	0.023
chr6:50300035	6	50300035	DEFB112/TFAP2D	T/A	0.055	0.69	0.92	0.941	8.3e-05	-0.137	0.035
chr3:67007841	3	67007841	LRIG1/KBTBD8	T/C	0.004	1	0.199	0.459	8.31e-05	0.741	0.188
rs387366	8	16049573	MSR1	G/T	0.086	0.482	0.987	0.996	8.32e-05	-0.109	0.028
rs9913730	17	10730222	RPL15P21/SHISA6	C/G	0.111	0.21	0.744	0.763	8.32e-05	-0.111	0.028
rs1358624	2	64486499	RPL23AP37/LOC100128607	A/G	0.492	0.063	0.965	0.999	8.33e-05	0.061	0.015
rs10503914	8	32280827	LOC100127894/NRG1	T/C	0.144	0.673	1	0.97	8.34e-05	-0.088	0.022
rs12469861	2	120646724	EPB41L5	A/G	0.294	0.91	0.997	0.999	8.34e-05	-0.067	0.017
rs12932339	16	79051846	MAF/DYNLRB2	G/A	0.395	0.161	0.807	0.859	8.37e-05	0.067	0.017
rs11135050	5	158386181	EBF1	C/A	0.33	0.693	0.992	0.996	8.38e-05	0.065	0.017
rs2164104	18	44567743	KIAA0427	C/G	0.461	0.328	0.983	0.981	8.41e-05	-0.061	0.016
rs11001222	10	76717875	COMTD1/SPA17P1	T/A	0.011	0.172	0.976	0.972	8.41e-05	0.311	0.079
rs11655918	17	10726553	RPL15P21/SHISA6	A/G	0.109	0.016	0.722	0.729	8.41e-05	-0.114	0.029
rs2605052	4	180368185	RPL19P8	T/C	0.133	0.397	0.942	0.987	8.42e-05	0.09	0.023
rs2968773	2	120606151	EPB41L5	A/T	0.303	0.644	0.991	0.996	8.43e-05	-0.066	0.017
rs12255475	10	76812241	SPA17P1	A/G	0.011	0.218	0.983	0.975	8.44e-05	0.307	0.078
chr7:1056809	7	1056809	LOC100130456/C7orf50	C/A	0.09	0.292	0.986	0.988	8.44e-05	0.106	0.027
rs6737058	2	236550237	AGAP1	T/C	0.293	0.147	0.997	0.995	8.45e-05	0.067	0.017
rs10468986	18	44428933	KIAA0427	A/C	0.412	0.221	0.873	0.873	8.5e-05	-0.066	0.017
chr8:82329290	8	82329290	UBE2HP1	G/T	0	1	0.78	0.767	8.52e-05	2.429	0.618
rs3744572	17	10726149	RPL15P21/SHISA6	C/G	0.107	0.004	0.703	0.721	8.52e-05	-0.116	0.029
rs823028	3	194693229	ATP13A4	T/C	0.237	0.555	0.999	0.999	8.54e-05	0.072	0.018
rs440785	8	16047760	MSR1	T/C	0.086	0.482	0.989	0.993	8.55e-05	-0.109	0.028
rs55876627	13	50232376	DLEU7	A/C	0.056	0.258	0.832	0.861	8.55e-05	-0.143	0.036
chr3:88766191	3	88766191	LOC100130327/LOC728432	C/A	0.007	1	0.457	0.715	8.55e-05	0.433	0.11
chr3:112072583	3	112072583	RPSAP29/LOC151760	T/A	0	1	0.168	0.237	8.56e-05	-11.767	2.996
rs7977336	12	103610821	CHST11	G/C	0.419	0.241	0.949	0.97	8.56e-05	-0.062	0.016
chr7:8356417	7	8356417	ICA1/NXPH1	C/T	0.01	0.643	0.679	0.754	8.57e-05	0.348	0.089
rs721438	12	106890059	LOC728739/WSCD2	T/C	0.461	0.899	0.996	0.996	8.59e-05	-0.061	0.016
rs61160835	2	120487559	EPB41L5	G/A	0.243	0.566	0.968	0.992	8.59e-05	-0.071	0.018
rs4964298	12	104168269	C12orf75	G/A	0.279	0.298	0.987	0.989	8.61e-05	-0.068	0.017
chr14:77514704	14	77514704	ADCK1/FRDAP	G/A	0.003	1	0.455	0.557	8.63e-05	0.752	0.192
rs12934469	16	17352293	XYLT1	G/A	0.298	0.246	0.982	0.98	8.64e-05	0.067	0.017
chr9:12886259	9	12886259	C9orf150/TDPX2	G/C	0.003	1	0.509	0.489	8.64e-05	-0.907	0.231
rs35383407	9	23364076	LOC646609/LOC402360	T/C	0.173	0.093	0.546	0.584	8.64e-05	0.107	0.027
rs1458858	18	30005527	NOL4	G/A	0.139	0.121	0.952	0.973	8.65e-05	-0.09	0.023
rs16967911	17	31365205	CCL23	T/A	0.004	0.02	0.586	0.955	8.65e-05	0.492	0.125
rs7140121	13	86699418	DDX6P2/SLITRK5	G/A	0.458	0.679	0.968	0.984	8.66e-05	-0.061	0.016
chr4:45163389	4	45163389	LOC100131309/GABRG1	C/A	0.009	1	0.638	0.657	8.67e-05	-0.403	0.103
chr5:100299413	5	100299413	ST8SIA4/OR7H2P	A/T	0.02	0.269	0.404	0.514	8.69e-05	-0.305	0.078
chr6:50309143	6	50309143	DEFB112/TFAP2D	G/A	0.068	1	0.947	0.951	8.69e-05	-0.122	0.031
chr7:36966110	7	36966110	ELMO1	A/G	0.149	0.119	0.944	0.965	8.71e-05	0.087	0.022
rs4796328	17	6341223	PITPNM3	A/G	0.426	0.192	0.962	0.997	8.71e-05	0.061	0.016
chr2:120681151	2	120681151	EPB41L5/TMEM185B	G/A	0.294	0.895	0.998	1	8.71e-05	-0.066	0.017
chr2:115868440	2	115868440	LOC389023/DPP10	T/G	0.003	1	0.462	0.471	8.72e-05	0.883	0.225
rs16556	17	31367597	CCL23	G/C	0.004	0.012	0.515	0.924	8.75e-05	0.52	0.133
chr12:63241823	12	63241823	TBK1/RASSF3	G/A	0.007	0.115	0.473	0.495	8.76e-05	0.536	0.137
rs8086286	18	44467515	KIAA0427	G/A	0.472	0.392	0.985	0.993	8.77e-05	-0.061	0.015
rs10843142	12	9357502	LOC642846	A/G	0.359	0.812	0.98	0.989	8.77e-05	-0.063	0.016
rs10843144	12	9357577	LOC642846	C/T	0.361	0.812	0.987	0.996	8.77e-05	-0.063	0.016
rs7125780	11	103614438	DDI1/CASP12	G/T	0.354	0.02	0.975	0.98	8.78e-05	0.063	0.016
rs10196708	2	120682788	EPB41L5/TMEM185B	G/A	0.294	0.895	0.998	1	8.79e-05	-0.066	0.017
rs998375	7	36931238	ELMO1	T/C	0.147	0.121	1	1	8.8e-05	0.085	0.022
rs55758802	8	32389892	LOC100127894/NRG1	A/G	0.304	0.178	0.981	0.989	8.8e-05	-0.066	0.017
rs57796901	17	31365894	CCL23	A/T	0.004	0.009	0.567	0.918	8.81e-05	0.529	0.135
chr4:4750323	4	4750323	LOC728015/MSX1	C/G	0.006	0.338	0.622	0.703	8.82e-05	0.424	0.108
chr4:4749557	4	4749557	LOC728015/MSX1	T/C	0.006	0.338	0.62	0.698	8.84e-05	0.426	0.109
rs9954336	18	44465945	KIAA0427	A/G	0.472	0.401	0.985	0.993	8.85e-05	-0.061	0.015
rs7255346	19	43805731	EIF3K	A/G	0.323	0.008	0.898	1	8.86e-05	-0.065	0.017
chr17:31361369	17	31361369	CCL15/CCL23	G/A	0.004	0.026	0.6	0.958	8.86e-05	0.489	0.125
rs6739945	2	236558322	AGAP1	C/G	0.298	0.045	0.905	0.92	8.87e-05	0.069	0.018
rs16963367	18	30021436	NOL4	C/T	0.046	0.435	1	1	8.88e-05	-0.142	0.036
rs7240239	18	44460037	KIAA0427	C/T	0.457	0.622	0.971	0.981	8.89e-05	0.061	0.016
chr16:82487931	16	82487931	HSBP1/MLYCD	T/C	0.026	0.126	0.953	0.991	8.9e-05	-0.197	0.05
rs2472029	17	3521902	TMEM93/P2RX5	C/T	0.46	0.628	0.859	0.864	8.9e-05	-0.065	0.017
rs4404280	2	120686847	EPB41L5/TMEM185B	G/A	0.294	0.895	0.998	1	8.91e-05	-0.066	0.017
rs2928388	8	16047497	MSR1	G/C	0.072	0.231	0.866	0.881	8.94e-05	-0.127	0.032
rs16963370	18	30022358	NOL4	T/C	0.046	0.435	1	1	8.98e-05	-0.142	0.036
rs4744360	9	97395119	PTCH1/PSMA7P	C/T	0.456	0.187	0.999	0.998	8.99e-05	-0.061	0.015
chr16:82487633	16	82487633	HSBP1/MLYCD	T/C	0.026	0.126	0.95	0.988	9e-05	-0.197	0.05
chr16:82487590	16	82487590	HSBP1/MLYCD	T/A	0.026	0.126	0.949	0.988	9e-05	-0.197	0.05
rs3106240	2	120657887	EPB41L5/TMEM185B	C/A	0.271	0.723	0.996	0.999	9.02e-05	-0.068	0.017
rs11768098	7	43675674	C7orf44	A/G	0.147	0.236	1	0.999	9.02e-05	0.085	0.022
chr16:82487821	16	82487821	HSBP1/MLYCD	A/G	0.026	0.126	0.951	0.989	9.02e-05	-0.197	0.05
chr8:16049656	8	16049656	MSR1	C/G	0.086	0.482	0.987	0.997	9.04e-05	-0.109	0.028
chr2:120486485	2	120486485	RPL27P7/EPB41L5	G/A	0.243	0.496	0.969	0.992	9.05e-05	-0.071	0.018
rs11111762	12	104170124	C12orf75	G/A	0.288	0.377	0.999	1	9.06e-05	-0.067	0.017
rs1410972	9	97398357	PTCH1/PSMA7P	T/G	0.456	0.188	1	1	9.06e-05	-0.061	0.015
rs11111763	12	104170148	C12orf75	A/C	0.288	0.377	0.999	1	9.06e-05	-0.067	0.017
rs11659693	18	44458733	KIAA0427	C/T	0.476	0.428	0.98	0.986	9.08e-05	-0.061	0.016
rs10861097	12	104170474	C12orf75	C/T	0.288	0.377	1	1	9.08e-05	-0.067	0.017
rs58394585	2	120475167	RPL27P7/EPB41L5	C/T	0.243	0.341	0.996	0.998	9.09e-05	-0.07	0.018
rs3888353	10	30265893	CKS1BP2/KIAA1462	T/A	0.001	1	0.589	0.899	9.1e-05	1.199	0.307
rs10037479	5	72574933	TMEM174/FOXD1	C/T	0.459	0.102	0.792	0.877	9.1e-05	-0.065	0.017
rs4122328	16	76239520	ADAMTS18/NUDT7	C/T	0.16	0.748	0.933	0.95	9.12e-05	-0.085	0.022
rs3106242	2	120661001	EPB41L5/TMEM185B	T/C	0.271	0.723	0.996	1	9.13e-05	-0.068	0.017
chr14:94632757	14	94632757	DICER1	C/G	0.025	1	0.519	0.522	9.13e-05	-0.253	0.065
rs1019686	2	64462122	RPL23AP37/LOC100128607	T/C	0.281	0.134	0.97	0.973	9.17e-05	0.069	0.018
rs9319197	13	86692688	DDX6P2/SLITRK5	A/G	0.458	0.703	0.913	0.987	9.17e-05	-0.062	0.016
rs2978130	8	95007871	PDP1/LOC100131775	T/C	0.353	0	0.577	0.991	9.17e-05	-0.067	0.017
rs6732703	2	120672255	EPB41L5/TMEM185B	T/A	0.261	0.92	0.994	0.996	9.18e-05	-0.069	0.018
rs7542054	1	61308100	NFIA	A/G	0.155	0.653	0.974	0.975	9.18e-05	-0.084	0.022
chr14:42176228	14	42176228	OR10V7P/YWHAQP1	C/T	0.013	0.526	0.955	0.922	9.2e-05	0.269	0.069
chr8:82334437	8	82334437	UBE2HP1/FABP5	T/C	0	1	0.765	0.771	9.2e-05	2.397	0.613
rs16957416	16	82485669	HSBP1/MLYCD	T/C	0.027	0.129	0.901	0.918	9.2e-05	-0.198	0.051
chr1:247715570	1	247715570	RPL23AP25	T/C	0.004	1	0.115	0.562	9.22e-05	-0.637	0.163
rs17391979	7	36929584	ELMO1	A/C	0.147	0.121	0.999	0.999	9.22e-05	0.085	0.022
chr7:25930365	7	25930365	UBA52P1/MIR148A	C/T	0.107	0.966	0.944	0.993	9.23e-05	0.1	0.026
rs13267575	8	36796539	MRPS7P1/KCNU1	C/G	0.394	0.786	0.933	0.917	9.26e-05	0.064	0.016
rs1362972	12	96075293	NEDD1/MIR135A2	C/A	0.167	0.128	0.997	0.868	9.27e-05	-0.083	0.021
rs6431395	2	236552316	AGAP1	T/C	0.295	0.098	0.982	0.988	9.28e-05	0.067	0.017
rs10502879	18	44398111	KIAA0427	C/T	0.413	0.097	0.863	0.866	9.29e-05	-0.066	0.017
chr8:32392283	8	32392283	LOC100127894/NRG1	C/T	0.411	0.445	0.991	0.998	9.29e-05	-0.062	0.016
rs1861487	12	68468711	RAB3IP	T/C	0.415	0	0.601	0.972	9.3e-05	-0.066	0.017
rs60550537	8	32389458	LOC100127894/NRG1	A/T	0.413	0.445	0.987	0.992	9.3e-05	-0.062	0.016
rs1532577	8	75106142	LY96/JPH1	T/G	0.255	0.967	0.987	0.987	9.31e-05	-0.07	0.018
rs6737898	2	41388458	LOC729984/LDHAP3	A/G	0.337	0.466	0.921	0.927	9.32e-05	-0.066	0.017
chr5:71738426	5	71738426	RPL10AP8/ZNF366	C/T	0.01	1	0.543	0.548	9.32e-05	-0.402	0.103
chr10:13993669	10	13993669	FRMD4A	C/T	0.012	0.227	0.627	0.654	9.33e-05	-0.34	0.087
chr8:5683544	8	5683544	RSL24D1P7/LOC392180	T/A	0.004	1	0.519	0.542	9.35e-05	0.628	0.161
chr18:73317914	18	73317914	BDP1P	T/C	0.073	0.905	0.836	0.933	9.35e-05	-0.122	0.031
rs13306542	8	16049892	MSR1	T/C	0.085	0.362	0.977	0.987	9.37e-05	-0.11	0.028
rs3917733	1	169580510	TOP1P1/CYCSP53	C/T	0.278	0.531	0.999	0.999	9.37e-05	0.067	0.017
rs16871137	5	41271985	C6/PLCXD3	C/G	0.001	1	0.512	0.631	9.38e-05	1.804	0.462
rs11081761	18	30003322	NOL4	G/A	0.14	0.184	0.996	0.997	9.38e-05	-0.088	0.023
rs3917734	1	169580463	TOP1P1/CYCSP53	G/A	0.278	0.531	0.998	0.999	9.39e-05	0.067	0.017
rs9965114	18	29816328	NOL4	T/C	0.18	0.805	0.962	1	9.39e-05	-0.08	0.02
chr8:480106	8	480106	C8orf42	G/A	0.058	0.17	0.853	0.887	9.41e-05	-0.139	0.036
rs60901553	18	46986734	MEX3C/LOC729051	C/G	0.164	0.373	0.576	0.88	9.41e-05	0.09	0.023
rs224507	17	3525186	P2RX5	A/G	0.423	0.896	0.921	0.927	9.42e-05	-0.063	0.016
rs7318801	13	86694358	DDX6P2/SLITRK5	T/C	0.459	0.668	0.916	0.981	9.44e-05	-0.062	0.016
rs751448	12	104167185	C12orf75	C/T	0.288	0.356	0.999	1	9.44e-05	-0.066	0.017
chr3:116706787	3	116706787	LOC645207/GAP43	G/A	0.044	0.908	0.739	0.748	9.45e-05	-0.169	0.043
rs4616938	5	84559561	LOC645181	C/A	0.353	0.34	0.989	0.991	9.45e-05	0.063	0.016
rs17152831	7	25911364	UBA52P1/MIR148A	G/T	0.111	0.657	0.998	0.999	9.45e-05	0.097	0.025
rs29472	7	111631123	DOCK4	T/C	0.405	0.858	0.996	0.996	9.46e-05	-0.062	0.016
rs3812805	12	104170872	C12orf75	C/T	0.288	0.377	0.999	1	9.47e-05	-0.066	0.017
rs8039567	15	33342755	LOC723972/LOC100131623	T/G	0.108	0.14	0.92	0.916	9.48e-05	0.101	0.026
rs56175637	4	152737008	FAM160A1	C/T	0.448	0.52	0.951	0.975	9.51e-05	0.061	0.016
rs1413450	13	86696884	DDX6P2/SLITRK5	C/T	0.456	0.727	0.948	0.988	9.51e-05	-0.061	0.016
rs15918	12	104167024	C12orf75	T/C	0.287	0.366	0.995	0.995	9.52e-05	-0.067	0.017
rs1413448	13	86696818	DDX6P2/SLITRK5	A/T	0.457	0.751	0.943	0.987	9.53e-05	-0.061	0.016
[truncated: 80 more rows]
